# Supplementary material for: Food Safety in Hydroponic Food Crop Production: A Review of Intervention Studies to Control Human Pathogens
Source: Foods. 2025 Jun 29;14(13):2308. doi: 10.3390/foods14132308 (PMC12248475; doi:10.3390/foods14132308)
Supplement: Supplementary file 1 [file foods-14-02308-s001.zip]

Archive with 4 entries (4 files):
- Figure 3_revised.pptx
- Supplemental Data Set 1_Review.xlsx
- Supplemental Data Set 2_Review.xlsx
- Supplementary_Table_Review.pdf
