# Supplementary material for: Food Safety in Hydroponic Food Crop Production: A Review of Intervention Studies to Control Human Pathogens
Source: Foods. 2025 Jun 29;14(13):2308. doi: 10.3390/foods14132308 (PMC12248475; doi:10.3390/foods14132308)
Supplement: Supplementary file 1 [file foods-14-02308-s001.zip › Supplemental Data Set 1_Review.xlsx]

## Sheet: Pathogens
Row Labels	Count of Pathogen
0	47		35.8779
1	84
(blank)
Grand Total	131

## Sheet: Sheet1
Studytopic	Covidence ID	Title	Authors	Abstract	Published Year	Journal	Language	StudyDesign	Study_topic	Study_topic_other	Hydroponic_system	Q4_7_TEXTWhat types of hydroponic system was investigated in this research? - Other, please specify___ - Text	Pathogen	Q5_Bacteria	count	Q6_Bacteri_other	Viruses	Viruses_other	Q7Parasites - Selected Choice	Q7_5_TEXTParasites - Other, please specify___ - Text	Q8Leafy greens - Selected Choice	Q8_30_TEXTMicrogreensorsprouts - Text	Q9 Other fresh produce	Q13Step in hydroponic crop production value chain - Selected Choice in which the samples were collected	Q13_14_TEXTStep in hydroponic crop production value chain - Other, please specify___ - Text	Q14Operational / Thematic risk areas - Selected Choice	Q14_10_TEXTOperational / Thematic risk areas - Other, please specify___ - Text	Q15Intervention / mitigation practices - Selected Choice	Q15_7_TEXTIntervention / mitigation practices - Other, please specify___ - Text
1	16	Animal and environmental impact on the presence and distribution of Salmonella and Escherichia coli in hydroponic tomato greenhouses	Orozco, R. L.; Iturriaga, M. H.; Tamplin, M. L.; Fratamico, P. M.; Call, J. E.; Luchansky, J. B.; Escartin, E. F.	From 2003 to 2004, we studied the impact of environmental influences on the microbiological quality of a hydroponic tomato farm. The presence of Salmonella was investigated on 906 samples of tomatoes and 714 environmental samples. The farm comprised 14 greenhouses and a technologically advanced packinghouse, and operated under a sanitary agricultural practices plan. The objective of the present s…	2008	Journal of Food Protection	English	RiskFactor	Survival of human pathogen	Microbial quality	Hydroponic type not specified	Vermiculite filled pot with nutrient solution	1	E. coli generic,Salmonella spp.	1								Tomato	Post harvest handling		Environmental and equipment sanitation, Animal intrusion, Water management
2	51	Association of Escherichia coli O157:H7 with preharvest leaf lettuce upon exposure to contaminated irrigation water	Wachtel, M. R.; Whitehand, L. C.; Mandrell, R. E.	Recent foodborne outbreaks have linked infection by enterohemorrhagic E. coli (EHEC) serotype O157:H7 to the consumption of contaminated lettuce. Contamination via food handler error and on-the-farm contamination are thought to be responsible for several outbreaks. Though recent studies have examined the application of EHEC to store-bought lettuce, little is known about the attachment of EHEC to …	2002	Journal of Food Protection	English	RiskFactor	Survival of human pathogen	Microbial quality	Hydroponic type not specified	Petri dish filled with distilled water with agitation in a growth chamber	1	STECO157	1						Lettuce			Propagation (Nutrient preparation, sowing, raising seedlings)		Water management
3	58	Bacterial counts and the occurrence of parasites in lettuce (Lactuca sativa) from different cropping systems in Brazil	Neto, N. J. G.; Pessoa, R. M. L.; Queiroga, I. M. B. N.; Magnani, M.; Freitas, F. I. de S.; Souza, E. L. de; Maciel, J. F.	This study evaluated the microbiological quality of 180 lettuce samples (Lactuca sativa) of the iceberg variety from different cropping systems and examined the efficacy of two sanitizers in reducing the bacterial counts. The results showed high contamination by mesophilic aerobic bacteria in traditionally grown and organically grown samples, which also possessed thermotolerant coliforms above th…	2012	Food Control	English	Prevalence,Intervention	Survival of human pathogen, Pathogen mitigation	Microbial quality	Hydroponic type unknown, Commercial	Bought at retail	1	Coliforms (total and thermotolerant), Mesophilic aerobic bacteria	1				Giardia lamblia, Endolimax nana, Entamoeba coli, Entamoeba histolytica, lodamoeba butschlii, Ancylotomatidae, Ascaris lumbricoides, Strongyloides stercoralis, Taenia sp. , Trichostrongylus sp.		Lettuce			Retail				Sodium hypochlorite,Other, please specify___	1% acetic acid
4	74	Bacteriological quality of traditional, organic and hydroponic cultured lettuce in Costa Rica Comparacion de la calidad bacteriologica de la lechuga (Lactuca sativa) producida en Costa Rica mediante cultivo tradicional, organico o hidroponico	Monge, C.; Chaves, C.; Arias, M. L.	The main objective of this work was to evaluate the microbiological quality of lettuces commercialized in the Metropolitan Area of San Jose, Costa Rica, and cultured in different ways, in order to detect differences between the culturing methods and the risk that these products may represent for Public Health. The study was done at the Food Microbiology Laboratory, Universidad de Costa Rica, from…	2011	Archivos Latinoamericanos de Nutricion	Spanish	Prevalence	Other, please specify___	Microbial quality	Hydroponic type unknown, Commercial	Bought at retail	1	Coliforms,E. coli generic,Listeria monocytogenes,Salmonella spp.,	1	TAC					Lettuce			Retail						Translated by PDF Simpli
5	134	Comparative study of lettuce (Lactua sativa, L.) in hydroponic and conventional cultures: physical, physicochemical and microbiological aspects Estudo comparativo de alface (Lactuca sativa, L.) em cultivos hidroponico e convencional: aspectos fisicos, fisicoquimicos e microbiologicos	Silva, A. de P. V. da; Diniz, D. B.; Almeida, P. C. de; Bento, I. P.	Lettuce cv. Veronica was grown hydroponically during 2000 in Maranguape municipality, Ceara, Brazil, while cv. America was grown conventionally in a private garden in Fortaleza, Ceara. Ascorbic acid levels in hydroponic lettuce were significantly higher (20.1% compared to 4.94%), as were moisture levels (94.5% compared to 92.6%). No faecal coliforms were detected in hydroponic lettuce. Crop weigh…	2007	Higiene Alimentar	Portuguese	Occurrence	Survival of human pathogen	Microbial quality	Hydroponic type unknown, Commercial	Bought at retail	0	Coliforms (total and fecal)	1						Lettuce			Propagation, production	multiple samples overtime (in different growing stages)					Translated by DEEPL
6	135	Comparative uptake of enteric viruses into spinach and green onions	Hirneisen, K. A.; Kniel, K. E.	Root uptake of enteric pathogens and subsequent internalization has been a produce safety concern and is being investigated as a potential route of pre-harvest contamination. The objective of this study was to determine the ability of hepatitis A virus (HAV) and the human norovirus surrogate, murine norovirus (MNV), to internalize in spinach and green onions through root uptake in both soil and h…	2013	Food Environ Virol	English	Prevalence	Human pathogen internalization	Pathogen internalization	Nutrient Film Technique (NFT), Floating hydroponic system	"floating hydroponic system" refers to seeds germinated in a moist paper towel and transplanted into test tubes with nutrient solution	1	na	1		Hepatitis A virus, Murine norovirus (MNV)				Spinach		Green onions	Propagation, production
7	136	Comparison of lettuce (Lactuca sativa) contamination from two types of farming Comparacao da contaminacao de alface (Lactuca sativa) proveniente de dois tipos de cultivo	Barbosa, V. A. A.; Cardoso Filho, F. das C.; Silva, A. X. de L. da; Oliveira, D. G. S.; Albuquerque, W. F. de; Barros, V. C.	The vegetables are foods of great importance in the daily diet due to the nutrient content necessary for proper body functioning. The lettuce farming has been practiced in conventional and hydroponic ways, which have different characteristics in production. Lettuce is one of raw foods consumption with the highest contamination and impact on human health, causing mild diarrhea, dehydration, weight…	2016	Revista Brasileira de Higiene e Sanidade Animal	Portuguese	Occurrence	Survival of human pathogen	Microbial quality	Hydroponic type unknown, Commercial	Bought at retail	1	Coliforms,E. coli generic,Salmonella spp.	1				Other, please specify___	helminths, protozoa	Lettuce			Retail						Translated by google translator
8	137	Comparison of two possible routes of pathogen contamination of spinach leaves in a hydroponic cultivation system	Koseki, S.; Mizuno, Y.; Yamamoto, K.	The route of pathogen contamination (from roots versus from leaves) of spinach leaves was investigated with a hydroponic cultivation system. Three major bacterial pathogens, Escherichia coli O157:H7, Salmonella, and Listeria monocytogenes, were inoculated into the hydroponic solution, in which the spinach was grown to give concentrations of 10â¶ and 10Â³ CFU/ml. In parallel, the pathogens were i…	2011	Journal of Food Protection	English	Occurrence	Survival of human pathogen	Microbial quality	Nutrient Film Technique (NFT) & Deep water culture mix system	Deep water culture system refers to plastic containers filled with nutrient solution	1	Listeria monocytogenes,Salmonella spp.,STECO157	1						Spinach			Post harvest handling
9	153	Determination of microbiological quality and chlorophyll levels lettuce grown hydroponically with wastewater	Xavier, J. de F.; Azevedo, C. A. V. de; Azevedo, M. R. de Q. A.; Lima, V. L. A.; Dantas Neto, J.; Santos, S. A. dos	The study aimed to determine the microbiological quality for coliform in three lettuce cultivars grown hydroponically with optimized solutions. The study was conducted in a protected environment and driven in a hydroponic system adopting the technique of laminar flow nutrients-NFT, on the premises of the State University of Paraiba-Campus II in Lagoa Seca, PB having the following coordinates: 7Â°…	2019	Journal of Agricultural Science	English	Occurrence	Survival of human pathogen	Microbial quality	Nutrient Film Technique (NFT)		0	Coliforms	1						Lettuce			Post harvest handling
10	173	Ecological characteristics of Escherichia coli infection in hydroponics and development of methods of control	Shirakawa, T.; Abiko, K.	Ecological characteristics and methods of prevention of E. coli infection in hydroponic culture were studied using rifampicin and nalidixic acid-resistant mutants of E. coli. E. coli populations inoculated to lettuce and Japanese hornwort [Cryptotaenia japonica] hydroponic culture fluid slowly decreased and were not detected by dilution plating technique 7 days after inoculation. At 14 days after…	2001	Bulletin of the National Research Institute of Vegetables, Ornamental Plants and Tea	Japanese	Intervention	Pathogen mitigation	Pathogen survival	Nutrient Film Technique (NFT)		0	STEC non-0157	1						Lettuce,Japanese hornwort			Post harvest handling				Sodium hypochlorite	Heat treatment and hot air treatment	Translated by DEEPL
11	190	Effect of relative humidity on preharvest survival of bacterial and viral pathogens on the surface of cantaloupe, lettuce, and bell peppers	Stine, S. W.; Song, I.; Choi, C. Y.; Gerba, C. P.	The purpose of this study was to compare the effects of humidity on the preharvest survival of microbial pathogens on cantaloupe, lettuce, and bell peppers. An additional goal was to evaluate Clostridium perfringens as an indicator of fecal contamination on produce. The microorganisms used in this study included Escherichia coli, E. coli O157:H7, Shigella sonnei, Salmonella enterica subsp. enteri…	2005	Journal of Food Protection	English	RiskFactor	Survival of human pathogen	Pathogen survival	Hydroponic type not specified	Unspecified hydroponic system in a controlled environment chamber	1	Clostridium spp.,E. coli, Salmonella spp.,Shigella spp.,STEC O157	1		Hepatitis A virus, Feline calcivurus, Coliphage PRD1				Lettuce		Green pepper, Cantaloupe	Post harvest handling
12	206	Effects of plant age and root damage on internalization of shiga toxin-producing Escherichia coli in leafy vegetables and herbs	Wang, YiJu; Deering, A. J.; Kim, H. J.	Our previous study reported that fresh produce grown in aquaponic and hydroponic systems can pose potential food safety hazards due to an accidental introduction of contaminated fish and cross-contamination between the systems. In this study, we examined the effects of plant species and age on the likelihood and level of internalization of Shiga toxin-producing Escherichia coli (STEC) in aquaponi…	2021	Acta Horticulturae	English	RiskFactor	Human pathogen internalization	Pathogen internalization	Aquaponics , Deep Water Culture		1	STECO157	1						Basil,Cilantro,Kale,Lettuce			Production
13	210	Effects of plant maturity and growth media bacterial inoculum level on the surface contamination and internalization of Escherichia coli O157:H7 in growing spinach leaves	Pu, S.; Beaulieu, J. C.; Prinyawiwatkul, W.; Ge, B.	The incidence of foodborne outbreaks linked to fresh produce has increased in the United States. Particularly noteworthy was the 2006 Escherichia coli O157:H7 outbreak associated with prepackaged baby spinach. This study aimed to determine whether E. coli O157:H7 would be present in the aerial leaf tissue of a growing spinach plant when introduced at various plant maturities and different inoculu…	2009	Journal of Food Protection	English	RiskFactor	Survival of human pathogen	Microbial quality	Hydroponic type not specified	Pots with peat, irrigated with fish emulsion nutrient solution	1	STECO157	1						Spinach			Production
14	216	Effects of stocking density on the growth and flesh quality of rainbow trout (Oncorhynchus mykiss) reared in a low-tech aquaponic system	Birolo, M.; Bordignon, F.; Trocino, A.; Fasolato, L.; Pascual, A.; Godoy, S.; Nicoletto, C.; Maucieri, C.; Xiccato, G.	In the present study, we evaluated the effects of two stocking densities (low - ALD, 3.81 kg m-3 vs. high - AHD, 7.26 kg m-3) on the growth, health, and flesh quality of rainbow trout (Oncorhynchus mykiss) and the yield and microbiological quality of lettuce (Lactuca sativa) produced in a low-tech aquaponic system compared to hydroponic cultivation (HYP). Nine experimental units (three replicatio…	2020	Aquaculture	English	RiskFactor	Other, please specify___	Microbial quality	Aquaponics		0	Pseudomonas spp., E. coli generic, Enterobacteriacae	1	Yeast and molds, TAC H2S-producing bacteria					Lettuce			Production		Water management
15	221	Efficacy of &gamma; radiation and aqueous chlorine on Escherichia coli O157:H7 in hydroponically grown lettuce plants	Nthenge, A. K.; Weese, J. S.; Carter, M.; Wei, C. I.; Huang, T. S.	Interaction of Escherichia coli O157:H7/pGFP with hydroponically grown lettuce plants was evaluated in this study. Lettuce seedlings were planted in contaminated Hoagland's nutrient solution and thereafter subjected to &gamma; radiation at 0.25, 0.5, and 0.75 kGy, and aqueous chlorine at 200 ppm. There was no trace of E. coli O157:H7/pGFP in lettuce leaves harvested from noncontaminated nutrient …	2007	Journal of Food Protection	English	Intervention	Pathogen mitigation	Pathogen survival	Hydroponic type not specified	Pots filled with nutrient solution, likely lab scale DWC	1	STECO157	1						Lettuce			Post harvest handling				Gamma irradiation	Aqueous Chlorine
16	228	The efficiency of hydroponic and traditional systems in ensuring the microbiological quality of lettuce Eficiencia do sistema hidroponico e convencional na qualidade microbiologica da alface	Paixao, F. J. R.; Rodrigues, G. P.; Costa, T. L.; Gomes, J. A. C.	The production of quality vegetables is already widespread among the largest producers, however small producers still produce their vegetables in a rudimentary way, using little or no technological apparatus and may thus represent an important source of transmission and contamination by microorganisms from the intestinal tract. This study aimed to analyse the microbiological quality of lettuce gr…	2014	Magistra	Portuguese	Prevalence	Survival of human pathogen	Microbial quality	Nutrient Film Technique (NFT)		0	other	1	TAC					Lettuce			Production
17	246	Evaluating the feasibility of human excreta-derived material for the production of hydroponically grown tomato plants - part II: growth and yield	Magwaza, S. T.; Magwaza, L. S.; Odindo, A. O.; Mditshwa, A.; Buckley, C.	Disposal of human excreta derived materials (HEDM), particularly domestic wastewater, presents a challenge in areas served with on-site sanitation systems, most particular in informal settlements. The use of HEDM for agricultural food production represents a couple of opportunities such as improved sanitation, household food security as well as the generation of informal income. In this study, to…	2020	Agricultural Water Management	English	RiskFactor	Survival of human pathogen	Microbial quality	Polyethylene pot with drip irrigation	likely small scale drip irrigation system	0	Coliforms	1	TAC							Tomato	Post harvest handling		Water management
18	252	Evaluation of Escherichia coli and coliforms in aquaponic water for produce irrigation	Dorick, J.; Hayden, M.; Smith, M.; Blanchard, C.; Monu, E.; Wells, D.; Huang, T. S.	The FDA Produce Safety Rule states that water used for irrigation purposes, likely to come into contact with the edible portion of fruit and vegetables, must not exceed a defined limit of Escherichia coli populations. Although aquaponics has not been included in this guideline, it is worth investigating to establish a baseline for facilities to reference in produce production. Two microbial assay…	2021	Food Microbiology	English	Risk Factor,Prevalence	Survival of human pathogen	Pathogen survival	Aquaponics, Nutrient Film Technique (NFT), Dutch bucket		0	Coliforms,E. coli generic	1						Lettuce		Tomato,Cucumber	Production		Water management
19	265	Evidence of association of salmonellae with tomato plants grown hydroponically in inoculated nutrient solution	Guo, X.; van Iersel, M. W.; Chen, J.; Brackett, R. E.; Beuchat, L. R.	The possibility of uptake of salmonellae by roots of hydroponically grown tomato plants was investigated. Within 1 day of exposure of plant roots to Hoagland nutrient solution containing 4.46 to 4.65 log(10) CFU of salmonellae/ml, the sizes of the pathogen populations were 3.01 CFU/g of hypocotyls and cotyledons and 3.40 log(10) CFU/g of stems for plants with intact root systems (control) and 2.5…	2002	Applied and Environmental Microbiology	English	Occurrence	Human pathogen internalization	Pathogen internalization	Hydroponic type not specified	Hydroponic tray with nutrient solution, likely lab scale DWC	1	Salmonella spp.	1								Tomato	Production
20	267	Factors affecting the threshold cell density for the internalization of Escherichia coli into hydroponic vegetables	Sato, K.; Koga, M.; Ryuda, N.; Ueno, D.; Someya, T.	Multiple outbreaks of food poisoning associated with the consumption of hydroponically grown fresh vegetables have occurred in many countries. Numerous reports have observed that human pathogenic bacteria such as Escherichia coli O157: H7 and Salmonella spp., can internalize into fresh vegetables via the root. To determine the threshold cell density for the internalization into hydroponic vegetab…	2019	Journal of Antibacterial and Antifungal Agents	Japanese	RiskFactor	Human pathogen internalization	Pathogen internalization	Hydroponic type not specified	Hydroponic apparatus with nutrient solution, likely DWC	0	E. coli surrogate strain	1	Protozoa					Lettuce,Spinach,Komatsuna		Green onion	Post harvest handling		Water management				Translated by PDF Simpli
21	269	Fate and mitigation of Salmonella contaminated in lettuce (Lactuca sativa) seeds grown in a hydroponic system	Li, Y.; Zwe, Y. H.; Tham, C. A. T.; Zou, Y.; Li, W.; Li, D.	AIMS: We investigated the fate of Salmonella in lettuce seeds grown in a hydroponic system and the potentials of applying photodynamic inactivation (PDI) to enhance microbial safety of hydroponic farming systems. METHODS AND RESULTS: Lettuce was grown from Salmonella-contaminated seeds, and rose bengal-mediated PDI was applied. Without intervention, Salmonella could persist in plants and hydropon…	2022	Journal of Applied Microbiology	English	Intervention,Occurrence	Survival of human pathogen, Pathogen mitigation	Pathogen survival	Hydroponic type not specified	description is likely NFT	1	Salmonella spp.	1						Lettuce			Production				Other, please specify___	Photodynamic inactivation (PDI)
22	301	Graywater processing in recirculating hydroponic systems: phytotoxicity, surfactant degradation, and bacterial dynamics	Garland, J. L.; Levine, L. H.; Yorio, N. C.; Adams, J. L.; Cook, K. L.	Surfactant phytotoxicity and the potential for growth of human-associated microorganisms were assessed in studies of wheat and lettuce in controlled environmental chambers to provide baseline information for future studies with actual graywater (human hygiene water) streams. The surfactant Igepon TC-42 (sodium N-coconut acid-N-methyl taurate), a common ingredient of soaps and detergents, was adde…	2000	Water Research	English	Risk Factor,Intervention	Pathogen survival, Pathogen mitigation	Pathogen survival, Biofilms	Nutrient Film Technique (NFT)	wick???	0	E. coli surrogate,Staphylococcus aureus,	1	Pseudomonas aeroginosa					Lettuce	Wheat		Production		Pathogen mitigation			Surfactant, Igepon
23	302	Green onions: potential mechanism for hepatitis A contamination	Chancellor, D. D.; Tyagi, S.; Bazaco, M. C.; Bacvinskas, S.; Chancellor, M. B.; Dato, V. M.; Miguel, F. de	The largest documented foodborne hepatitis A outbreak in U.S. history occurred in November 2003. The source of that outbreak was green onions from a farm in Mexico. Two biomarkers were used to determine ways in which hepatitis A virus (HAV) can contaminate onions. Fluorescent microspheres (1.0 to 10 m) and HAV vaccine were placed on the soil and the surfaces of pot-grown onions and in the liquid …	2006	Journal of Food Protection	English	Methodology	Human pathogen internalization	Pathogen internalization	Hydroponic type not specified	10 l hydroponic tank with nutrient solution	1	na	1		Hepatitis A						Green onion	Production		pathogen enumeration
24	303	Growth of Escherichia coli O157:H7, Non-O157 Shiga Toxin-Producing Escherichia coli , and Salmonella in Water and Hydroponic Fertilizer Solutions	Shaw, A.; Helterbran, K.; Evans, M. R.; Currey, C.	The desire for local, fresh produce year round is driving the growth of hydroponic growing systems in the United States. Many food crops, such as leafy greens and culinary herbs, grown within hydroponics systems have their root systems submerged in recirculating nutrient-dense fertilizer solutions from planting through harvest. If a foodborne pathogen were introduced into this water system, the r…	2016	Journal of Food Protection	English	RiskFactor	Pathogen survival	Pathogen survival	Hydroponic type not specified	only hydroponic nutrient solutions was used in tubes	1	Salmonella spp.,STEC non-O157,STECO157	1									Propagation (Nutrient preparation)		Water
25	310	Hydroponic cultivation of lettuce (Lactuca sativa) using effluents from primary, secondary and tertiary+UV treatments	Keller, R.; Perim, K.; Semionato, S.; Zandonade, E.; Cassini, S.; Goncalves, R. F.	The aim of this study was to evaluate the potential cultivation of lettuce (Lactuca sativa) with domestic wastewater effluents with different levels of treatment from a compact WWTP in Brazil. Vegetables were grown in five treatments: nutrient solution (control), secondary effluent diluted 50%, secondary effluent not diluted, tertiary effluent UV irradiated, and UASB effluent. Microbiological ana…	2005	Water Science and Technology	English	RiskFactor	Pathogen survival	Microbial quality	Hydroponic type not specified	referred to as experimental unit	1	Coliforms,E. coli generic,Salmonella spp.	1				Other, please specify___	Helminths	Lettuce			Production		Waste management
26	311	Hygienic and health evaluation of lettuces cultivated according to conventional and hydroponic processes and sold in Rio Branco, AC Avaliacao higienico-sanitaria de alfaces (Lactuca sativa L) cultivadas pelos processos convencional e hidroponico e comercializadas em Rio Branco, AC	Souza, M. L. de; Bezerra, D. C. F.; Furtado, C. de M.	In June and July 2004, an anlysis was carried out of 24 lettuces grown in Brazil according to hydroponic or conventional methods. Salmonella bacteria were absent in all lettuces, but 45Â°C heat-tolerant coliform bacteria were present in 100% of lettuces, of which 62.5% exceeded the legal maximum number. Conventionally cultivated lettuces showed a greater degree of contamination than the hydroponi…	2006	Higiene Alimentar	Portuguese	Prevalence,Intervention	Pathogen mitigation	Microbial quality	Hydroponic type unknown, Commercial	Bought at retail	0	Coliforms	1	Yeast and molds					Lettuce			Retail				Other, please specify___	Wash water
27	331	Inactivation of internalized and surface contaminated enteric viruses in green onions	Hirneisen, K. A.; Kniel, K. E.	With increasing outbreaks of gastroenteritis associated with produce, it is important to assess interventions to reduce the risk of illness. UV, ozone and high pressure are non-thermal processing technologies that have potential to inactivate human pathogens on produce and allow the retention of fresh-like organoleptic properties. The objective of this study was to determine if UV, ozone, and hig…	2013	International Journal of Food Microbiology	English	Intervention	Pathogen mitigation	Pathogen survival, Pathogen internalization	Hydroponic type not specified	referred as "Promix soilless medium in a bicontrol growth chamber"	1	na	1		Hepatitis A	Murine norovirus, Human adenovirus type 41					Green onion	Post harvest handling				Ozone, High pressure, UV	Chlorine
28	333	Inactivation of Salmonella enterica and Listeria monocytogenes inoculated on hydroponic tomatoes using chlorine dioxide gas	Bhagat, A.; Mahmoud, B. S.; Linton, R. H.	The main objective of this study was to determine survivability of a cocktail of three strains of Salmonella enterica (Montevideo, Javiana, and Baildon) and two strains of Listeria monocytogenes (LCDC 81-861 and F4244) on hydroponic tomatoes after treatment with chlorine dioxide (ClO(2)) gas. An initial concentration of 8-9 log cfu/mL of Salmonella and Listeria cocktails was inoculated individual…	2010	Foodborne Pathogens and Disease	English	Intervention	Pathogen mitigation	Pathogen survival	Hydroponic type unknown, Commercial	Bought at retail	1	Listeria monocytogenes,Salmonella spp.	1								Tomato	Retail				Chlorine dioxide
29	334	Inactivation with UV-radiation and internalization assessment of coliforms and Escherichia coli in aquaponically grown lettuce	Moriarty, M. J.; Semmens, K.; Bissonnette, G. K.; Jaczynski, J.	Escherichia coli O157:H7 can internalize in produce. Therefore, a food safety risk exists for lettuce grown using mixed water sources such as aquaponics, which combines aquaculture with hydroponics. Objectives were to determine antimicrobial efficacy of UV-radiation on reduction of E. coli/coliform in a pilot-scale demonstration aquaponic system and assessment for possibility of E. coli/coliform …	2018	LWT - Food Science and Technology	English	Intervention	Pathogen mitigation	Pathogen survival, Pathogen internalization	Aquaponics		0	Coliforms,E. coli generic	1						Lettuce			Production, Post harvest handling				UV
30	346	Influence of UV treatment on the food safety status of a model aquaponic system	Elumalai, S. D.; Shaw, A. M.; Pattillo, D. A.; Currey, C. J.; Rosentrater, K. A.; Xie, Kun	Few microbial studies in aquaponics, a growing trend in food production, have been conducted to determine food safety status. The aim of this study was to determine the food safety status and the effectiveness of ultraviolet treatment (15 W, luminous flux of 900 lm) as a food safety intervention in reducing the microbial loads of the water system in a model aquaponic unit growing lettuce, basil, …	2017	Water	English	Intervention	Pathogen mitigation	Pathogen survival	Aquaponics, DWC		0	Coliforms, Total aeobic count	1						Basil,Lettuce			Production				UV
31	348	Inhibition of growth of Escherichia coli O157:H7 in fresh radish (Raphanus sativus L.) sprout production by calcinated calcium	Bari, M. L.; Kusunoki, H.; Furukawa, H.; Ikeda, H.; Isshiki, K.; Uemura, T.	The inhibitory effect of calcinated calcium on the growth of Escherichia coli O157:H7 during fresh radish (Raphanus sativus L.) sprout production was studied. It was revealed that the addition of 0.4% (wt/vol) calcinated calcium into radish sprouting medium which was artificially contaminated with E. coli O157:H7 (3.0 to 3.2 log CFU/ml) completely inhibited the growth or inactivated the microorga…	1999	Journal of Food Protection	English	Intervention	Pathogen mitigation	Pathogen survival	Hydroponic type not specified	referred as "sprout plastic package"	1	STECO157	1							Sprouts -radish		Production				Other, please specify___	Calcinated Calcium
32	360	Interaction between natural microbiota and physicochemical characteristics of lettuce surfaces can influence the attachment of Salmonella Enteritidis	Lima, P. M.; Sao Jose, J. F. B.; Andrade, N. J.; Pires, A. C. S.; Ferreira, S. O.	Adhesion of Salmonella Enteritidis to lettuce leaves cultivated in hydroponic or conventional systems was evaluated in the context of competitive microflora and physicochemical characteristics of leaves. A thermodynamic study based on the determination of the total free energy of surface interactions was conducted to predict pathogen leaf adhesion. A higher number of S. Enteritidis adhered to the…	2013	Food Control	English	Prevalence,RiskFactor	Survival of human pathogen,Other, please specify___	Pathogen survival, Attachment	Hydroponic type unknown, Commercial	hydroponically produced crop bought at retail	1	Salmonella spp.	1	TAC					Lettuce			Retail		Pathogen attachement
33	362	Interaction of Escherichia coli with growing salad spinach plants	Warriner, K.; Ibrahim, F.; Dickinson, M.; Wright, C.; Waites, W. M.	In this study, the interaction of a bioluminescence-labelled Escherichia coli strain with growing spinach (cv. Sharan) plants was assessed. Through bioluminescence profiles, the direct visualization of E. coli growing around the roots of developing seedlings was accomplished. Subsequent in situ glucuronidase (GUS) staining of seedlings confirmed that E. coli had become internalized within root ti…	2003	Journal of Food Protection	English	RiskFactor	Human pathogen internalization	Pathogen internalization	Nutrient Film Technique (NFT)		0	E. coli surogate strain (Bioluminescent E. coli P36)	1						Spinach			Production		Pathogen internalization
34	365	Internalisation potential of Escherichia coli O157:H7, Listeria monocytogenes, Salmonella enterica subsp. enterica serovar Typhimurium and Staphylococcus aureus in lettuce seedlings and mature plants	Standing, T. A.; Plessis, E. du; Duvenage, S.; Korsten, L.	The internalisation potential of Listeria monocytogenes, Staphylococcus aureus, Escherichia coli O157:H7 and Salmonella enterica subsp. enterica serovar Typhimurium in lettuce was evaluated using seedlings grown in vermiculite in seedling trays as well as hydroponically grown lettuce. Sterile distilled water was spiked with one of the four human pathogenic bacteria (105 CFU/mL) and used to irriga…	2013	Journal of Water and Health	English	RiskFactor	Human pathogen internalization	Pathogen internalization	Hydroponic type not specified	water-tight contain ers with lids to prevent the leaves from touching the water, likely DWC	1	Listeria monocytogenes,Salmonella spp.,Staphylococcus aureus,STECO157	1						Lettuce			Production		Pathogen internalization
35	366	Internalization and dissemination of human norovirus and animal caliciviruses in hydroponically grown romaine lettuce	DiCaprio, E.; Ma, Y. M.; Purgianto, A.; Hughes, J.; Li, J. R.	Fresh produce is a major vehicle for the transmission of human norovirus (NoV) because it is easily contaminated during both pre- and postharvest stages. However, the ecology of human NoV in fresh produce is poorly understood. In this study, we determined whether human NoV and its surrogates can be internalized via roots and disseminated to edible portions of the plant. The roots of romaine lettu…	2012	Applied and Environmental Microbiology	English	RiskFactor	Human pathogen internalization	Pathogen internalization	Hydroponic type not specified	referred as "hydroponic system" but not described, most likely DWC	1	na	1		Norovirus				Lettuce			Production		Pathogen internalization
36	367	Internalization and dissemination of human norovirus and Tulane virus in fresh produce is plant dependent	Yang, ZhiHong; Chambers, H.; DiCaprio, E.; Gao, G.; Li, JianRong	Human norovirus (NoV) is a leading cause of fresh produce associated outbreaks. Previous research indicates that the roots of growing leafy greens and berries internalize human NoV. However the effect of plant type and inoculum level on internalization rates has not been directly compared. In this study we compared the internalization and dissemination rates of human NoV and its surrogate, Tulane…	2018	Food Microbiology	English	RiskFactor	Survival of human pathogen,Human pathogen internalization	Pathogen survival, Pathogen internalization	Hydroponic type not specified	referred as "hydroponic system" but not described, most likely DWC	1	na	1		Norovirus, Tulene virus (TV)				Lettuce, Radish		Green onions	Production		Pathogen internalization
37	368	Internalization assessment of E. coli O157:H7 in hydroponically grown lettuce	Moriarty, M. J.; Semmens, K.; Bissonnette, G. K.; Jaczynski, J.	Hydroponics and aquaponics have been gaining popularity to grow produce. Escherichia coli O157:H7 may internalize within edible produce. This study was to investigate E. coli O157:H7 internalization in red sails lettuce in a custom designed/constructed model hydroponic system under laboratory-controlled conditions. The objective was to determine not only the likelihood and level of internalizatio…	2019	LWT - Food Science and Technology	English	RiskFactor	Human pathogen internalization	Pathogen internalization	Deep water culture	lab scale DWC	1	Coliforms, E. coli generic,STECO157	1						Lettuce			Production		Pathogen internalization		Other, please specify___	Double distilled water, dish soap	This is not an intervention study
38	369	Internalization of murine norovirus 1 by Lactuca sativa during irrigation	Wei, J.; Jin, Y.; Sims, T.; Kniel, K. E.	Romaine lettuce (Lactuca sativa) was grown hydroponically or in soil and challenged with murine norovirus 1 (MNV) under two conditions: one mimicking a severe one-time contamination event and another mimicking a lower level of contamination occurring over time. In each condition, lettuce was challenged with MNV delivered at the roots. In the first case, contamination occurred on day one with 5*10…	2011	Applied and Environmental Microbiology	English	RiskFactor	Human pathogen internalization	Pathogen internalization	Hydroponic type not specified	container holding one plant in oasis, likely DWC	0	na	1		Murine norovirus (MNV)				Lettuce			Production		Pathogen internalization
39	389	Isolation and identification of pathogenic bacteria in minimal processed hydroponic lettuce	Freire, J. R. M.; Robbs, C. F.	The objective of this work was to evaluate and to identify the existence of bacteria in hydroponic lettuce cv. Regina. The lettuces were pre-cut and packed in thermally sealed plastic bags, which were stored at 2Â°C and 10Â°C. The microbiological evaluations were total count, enterobacteria count (total and faecal coliforms) and bacteria from the Pseudomonas genus. The identification of the isola…	2000	Alimentaria	English	Occurrence	Survival of human pathogen	Microbial quality	Hydroponic type unknown, Commercial	hydroponically produced crop bought at retail	0	Enterobacteriaceae, E. coli generic	1	Pseudomonas spp., Klebsiella, other					Lettuce			Processing,Packaging,Storage		Pathogen survival
40	413	Microbial colonization of a closed growth chamber during hydroponic cultivation of lettuce	Koenig, D. W.; Bruce, R. J.; Molina, T. C.; Barta, D. J.; Pierson, D. L.	The goal of this study was to characterize sessile and planktonic microbiota that developed during two successive hydroponic cultures of lettuce in a closed chamber system. Coupons of polyvinyl chloride (PVC) placed in the nutrient solution lines were removed periodically, as were samples of the nutrient solutions and condensate from the air-handling system. The bacteria and fungi present on the …	1997	Life Support Biosph Sci	English	Occurrence		Microbial quality	NASA Regenerative life support systems (RLSS) test bed	NASA-Johnson's RLSS testbed employs higher plants in a closed environment, in conjunction with a physicochemically-based life-support system,	1	Vibrio spp., Staphylococcus spp.,	1	Pseudomonas spp, Micrococcus spp. and other					Lettuce			Production		Occurence and biofilms in closed hydroponic system
41	414	Microbial Community Analysis and Food Safety Practice Survey-Based Hazard Identification and Risk Assessment for Controlled Environment Hydroponic/Aquaponic Farming Systems	Dong, M.; Feng, H.	Hydroponic and aquaponic farming is becoming increasingly popular as a solution to address global food security. Plants in hydroponic systems are grown hydroponically under controlled environments and are considered to have fewer food safety concerns than traditional field farming. However, hydroponics and aquaponics might have very different sources of microbial food safety risks that remain und…	2022	Frontiers in Microbiology	English	Prevalence,RiskFactor	Other, please specify___	Pathogen transfer, source tracking	Ebb and Flow, Deep Water Culture (DWC), Aquaponics		1	Clostridium spp.,E. coli generic	1	Proteobacteria, Actinobacteria, Cyanobacteria, bacteriodetes, and firmicutes, TAC					Lettuce, Kale	Cilantro, broccoli, radish, brussels sprouts, garnet amaranth		Production		Prevalence, pathogen transfer, microbial source tracking, food safety management practices
42	415	Microbial contamination and improvement of the production of lettuces (Lactuca sativa), cultivated traditionally and by hydroponics, in Rio de Janeiro Contaminacao microbiana e melhoria do sistema produtivo de alfaces (Lactuca sativa), de cultivo tradicional e hidroponico, no Rio de Janeiro	Faria, M. I.; Coelho Falcao, C. de A.; Oliveira Tortora, J. C. de	A study was conducted to determine the level of microbial contamination of 110 samples of traditionally cultivated and hydroponically cultivated lettuces sold in Rio de Janeiro, Brazil, during February 2001-March 2002. Results showed that Salmonella was not detected but levels of fecal coliforms were higher than the legal limit in 16 (29.0%) samples of traditionally cultivated lettuce and in 4 (7…	2005	Higiene Alimentar	Portuguese	Intervention	Pathogen survival, Pathogen mitigation	Microbial quality	Hydroponic type unknown, Commercial	hydroponically produced crop bought at retail	0	other	1	TAC, Yeast, Mold					Lettuce			Retail		Pathogen mitigation		Sodium hypochlorite
43	416	Microbial Profile of Soil-Free versus In-Soil Grown Lettuce and Intervention Methodologies to Combat Pathogen Surrogates and Spoilage Microorganisms on Lettuce	Sirsat, S. A.; Neal, J. A.	Aquaponics is an effective method to practice sustainable agriculture and is gaining popularity in the US; however, the microbial safety of aquaponically grown produce needs to be ascertained. Aquaponics is a unique marriage of fish production and soil-free produce (e.g., leafy greens) production. Fish are raised in fresh water tanks that are connected to water filled beds where fruits and vegeta…	2013	Foods	English	Intervention,Occurrence	Pathogen survival, Pathogen mitigation	Microbial quality	Aquaponics		1	Coliforms,E. coli generic,E. coli surrogate strain,Salmonella spp.	1						Lettuce			Retail, Processing		Pathogen occurence, pathogen mitigation		Other, please specify___	Vinegar
44	418	Microbial study of lettuce and agriculture water used for lettuce production at Singapore urban farms	Tham, AnTing; Zwe, YeHtut; Li, Dan	Singapore in recent years is dedicating great efforts in developing urban agriculture in production of leafy green vegetables. Considering the small scales and diverse set-ups of local farms, it is necessary to collect baseline data to evaluate the microbial safety of local leafy green production. In this study, we collected lettuce crops and agriculture water used in lettuce production from ten …	2021	Food Control	English	Prevalence	Pathogen internalization	Pathogen internalization	Hydroponic type unknown, Commercial	hydroponically produced crop bought at retail	1	Coliforms,E. coli generic,Salmonella spp.	1	S. Maltophilia, TAC					Lettuce			Production		Water management
45	419	Microbiological analysis of sprouts and effect of spices on microbial load	Deb, M. P.; Joshi, P. A.	The use of spices in the reduction of microbial load in sprouts was studied. A total of 60 sprout samples, 15 each of green gram (mung, Phaseolus aureus), pea (vatana, Pisum sativum), broad bean (val, Dolichos lablab) and dew gram (matki, Phaseolus aconitifolius) were analysed. The seeds were grown hydroponically at home. These sprout samples were microbiologically analysed for aerobic plate coun…	2007	Journal of Food Science and Technology	English	Intervention,Prevalence	Pathogen survival, Pathogen mitigation	Microbial quality	Hydroponic type not specified	seeds soaked in water	0	other	1	TAC						Peas, green gram, dew gram, broad beans		Production		Pathogen occurence, pathogen mitigation		Other, please specify___	Spices
46	420	Microbiological analysis of vegetables grown by conventional processes and hydroponics marketed in Guarulhos, SP Analise microbiologica de hortalicas cultivadas pelos processos convencional e hidroponico comercializadas em Guarulhos, SP	Gomes, C. S.; Silva, J. C.; Pereira, L. L.; Chaves, E. M. G.; Moraes, J. de	Vegetables may be vehicle for transmission of pathogenic microbes. Bacteria of the family Enterobacteriaceae have been routinely used as indicators of hygienic-sanitary conditions of foods. Here, we report the exam of the microbiological quality of vegetables cultivated by conventional and hydroponic systems and sold in supermarkets situated in central region the municipality of Guarulhos (metrop…	2011	Higiene Alimentar	Portuguese	Occurrence	Other, please specify___	Microbial quality	Hydroponic type unknown, Commercial	hydroponically produced crop bought at retail	0	Coliforms, E. coli generic	1	Citrobacter sp, Enterobacter sp,, Klebsiella sp, Morganella mor- ganii, Proteus mirabilis e Serratia sp					Lettuce, chicory, escarole, rocket			Retail		Pathogen occurence
47	421	Microbiological and parasitological analysis of in natura lettuces obtained from three cities in the interior of Mato Grosso do Sul - MS Analise microbiologica e parasitologica de alfaces in natura obtida de tres cidades do interior de Mato Grosso do Sul - MS	Melo, A. M. M. F. de; Leitao, M. M.; Melo, E. P. de	Eating safely and healthily in recent decades can be a challenge for the entire population. This is because more and more people are looking to eat foods of plant origin or fresh. However, the procedures for cleaning and controlling contaminants need to be carried out efficiently. Thus, the objective of this work was to verify the presence of microbiological and parasitic contaminants in lettuces…	2020	Higiene Alimentar	Portuguese	Occurrence		Microbial quality	Hydroponic type unknown, Commercial	hydroponically produced crop bought at retail	1	Coliforms,Salmonella spp.	1				Other, please specify___	Strongyloides sp., Entamoeba histolytica	Lettuce			Retail		Pathogen occurence
48	422	Microbiological and parasitological contamination of hydroponic grown curly lettuce under different optimized nutrient solutions	Monteiro Filho, A. F.; Azevedo, C. A. V. de; Azevedo, M. R. de Q. A.; Fernandes, J. D.; Correa, E. B.; Santos, S. A. dos	Lettuce is the most widely consumed vegetable in the world; however, its sanitary quality is questioned during the production process. The objective of this research was to evaluate the microbiological and parasitological contamination of curly lettuce grown in a nutrient film technique (NFT) hydroponic system with different nutrient solutions. The experiment was conducted in randomized blocks wi…	2018	Australian Journal of Crop Science	English	Occurrence	Other, please specify___	Microbial quality	Nutrient Film Technique (NFT)		1	Coliforms,E. coli generic,Salmonella spp.	1				Other, please specify___	Endoparasites	Lettuce			Production		Pathogen occurence
49	425	Microbiological evaluation of lettuce (Lactuca sativa L.) and quality of water used in irrigation and washing in vegetable gardens Avaliacao microbiologica de alface (Lactuca sativa L.) e qualidade da agua utilizada na irrigacao e lavagem em hortas no municipio de Barra do Garcas/MT	Oliveira, K. A. de M.; Silva, T. C.; Oliveira, G. V. de; Ferreira, P. A.	Lettuce (Lactuca sativa L.) is one of the most present vegetables in the diet of Brazilians due to the growing search for a healthy diet, and also for its easy access. The objective of this work was to evaluate the microbiological quality of lettuce crisp type, of conventional and hydroponic cultivation, and irrigation water and washing of the same, in vegetable gardens of the city of Barra do Ga…	2018	Revista Brasileira de Produtos Agroindustriais	Portuguese	Occurrence	Other, please specify___	Microbial quality	Hydroponic type unknown, Commercial	hydroponically produced crop bought at retail	1	Coliforms, Salmonella spp.	1						Lettuce			Retail		Pathogen occurence, management practices
50	426	Microbiological lettuce quality evaluation from traditional, organic and hydroponic growing process Avaliacao microbiologica de alface cultivada sob as formas tradicional, organica e hidroponica	Bergamo, G.; Gandra, E. A.	Objective of the study: to evaluate the microbiological quality of lettuce (Lactuca sativa L.) in three different cultivation: organic, hydroponic and traditional. Sixty lettuce samples commercialized in Videira - SC were analyzed. Microorganisms investigated: Salmonella spp., Listeria spp., total coliforms e Escherichia coli. The results showed the absence of Salmonella spp. for all samples. Pre…	2016	REBRAPA - Brazilian Journal of Food Research	Portuguese	Occurrence	Other, please specify___	Microbial quality	Hydroponic type unknown, Commercial	hydroponically produced crop bought at retail	1	Coliforms,E. coli generic,Listeria spp.,Salmonella spp.	1						Lettuce			Retail		Pathogen occurence
51	427	Microbiological profile and incidence of Salmonella and Listeria monocytogenes on hydroponic bell peppers and greenhouse cultivation environment	Avila-Vega, D. E.; Alvarez-Mayorga, B.; Arvizu-Medrano, S. M.; Pacheco-Aguilar, R.; MartÃ­nez-Peniche, R.; HernÃ¡ndez-Iturriaga, M.	The aim of this study was to generate information regarding the microbiological profile, including Salmonella and Listeria monocytogenes incidence, of hydroponically grown bell peppers and materials associated with their production in greenhouses located in Mexico. Samples of coconut fiber (24), knives (30), drippers (20), conveyor belts (161), pepper transportation wagons (30), air (178), water …	2014	Journal of Food Protection	English	Prevalence		Microbial quality	Drip System (Dutch Bucket/ Gutters)	Commercial	1	Coliforms, E. coli generic, Listeria monocytogenes,Salmonella spp.	1	TAC, Mold							Pepper	Production		Pathogen occurence, Environmental and equipment sanitation
52	428	Microbiological profile of greenhouses in a farm producing hydroponic tomatoes	Orozco, L.; Rico-Romero, L.; EscartÃ­n, E. F.	Produce, including tomatoes, has been implicated in several outbreaks of foodborne illness. A number of the sources of contamination for produce grown in open fields are known. However, as an alternative agricultural system, hydroponic greenhouses are reasonably expected to reduce some of these sources. The objective of the present study was to determine the microbiological profile of tomatoes gr…	2008	Journal of Food Protection	English	Prevalence	Other, please specify___	Microbial quality	Drip System (Dutch Bucket/ Gutters)	Commercial	1	Coliforms,E. coli generic,Salmonella spp., Enterobacteriaceae	1								Tomato	Production		Pathogen occurence, Environmental and equipment sanitation
53	429	Microbiological quality evaluation of lettuce (Lactuca sativa L.) from direct and hydroponic cultivation systems Avaliacao da qualidade microbiologica de alface (Lactuca sativa L.) em plantio direto e hidroponico	Coelho, E. M.; Rosa, O. O.; Lima, M. G. de	Influence of hydroponics on microbiological quality of lettuces was studied. 15 samples of conventionally cultivated lettuce and 15 samples from hydroponic systems were obtained from retail outlets in Brazil and analysed for coliform counts at 45Â°C and for Salmonella. All samples were positive for thermoresistant coliforms with counts ranging from 39 to >2400 MPN/g. One conventionally cultivated…	2007	Higiene Alimentar	Portuguese	Occurrence	Other, please specify___	Microbial quality	Hydroponic type unknown, Commercial	hydroponically produced crop bought at retail	1	Coliforms,Salmonella spp.	1						Lettuce			Retail		Pathogen occurence
54	433	Microbiology of Hydroponically-Grown Lettuce	Riser, E. C.; Grabowski, J.; Glenn, E. P.	The microbial quality of lettuce ( Lactuca sativa L. var. "Ostinata") cultivated in a hydroponic system was evaluated. Over a 3-month study period, samples of lettuce, nutrient solution, and peat-vermiculite growing mixture from the greenhouse were analyzed for total aerobic bacteria, yeasts, molds, and coliforms. There was a consistent amount of each type of organism occurring within each sample…	1984	Journal of Food Protection	English	Prevalence	Pathogen survival	Pathogen survival	Deep water culture		1	Coliforms, E. coli generic,Staphylococcus aureus, E. coli generic, C. botulinum, C. novyi, C. sporogenes, C. tetani, and C. bifermentans	1	TAC, Yeast, Mold, Citrobacter sp, Enterobacter sp,, Klebsiella sp					Lettuce			Propagation (Nutrient preparation, sowing, raising seedlings),Production,Harvest
55	441	Molecular diagnosis of the curly lettuce parasitic contamination from hydroponic cultivation from supermarkets	Pinto-Ferreira, F.; Reis, J. B.; Paschoal, A. T. P.; Balbino, L. S.; BertÃ£o-Santos, A.; Lucas, J. I.; Kakimori, M. T. A.; Navarro, I. T.; Mitsuka-BreganÃ³, R.	The consumption of vegetables has increased in recent years due to the search for a healthier diet that is rich in fiber and has fewer calories. To assess the parasitic contamination of lettuce sold in markets, a survey of parasites was carried out from a supermarket chain in the city of Londrina, ParanÃ¡. A total of thirty samples of lettuce were purchased in the ten markets visited, three in ea…	2020	Revista Brasileira de Parasitologia Veterinária	English	Occurrence		Microbial quality	Hydroponic type unknown, Commercial	hydroponically produced crop bought at retail	1	na	1				Toxoplasma Gondi, Cryptosporidium spp, Giardia spp		Lettuce			Retail		Pathogen occurence
56	444	Monitoring generic Escherichia coli in reclaimed and surface water used in hydroponically cultivated greenhouse peppers and the influence of fertilizer solutions	Lopez-Galvez, F.; Gil, M. I.; Pedrero-Salcedo, F.; Alarcon, J. J.; Allende, A.	Systematic monitoring of indicator microorganisms, such as Escherichia coli, can help to identify potential risk factors for faecal contamination in the agricultural environment. In this study, levels of E. coli in irrigation water (both reclaimed and surface water), water sprayed in humidifiers to regulate ambient humidity, and pepper fruits were assessed in a commercial greenhouse of hydroponic…	2016	Food Control	English	Prevalence,RiskFactor	Survival of human pathogen	Microbial quality	Drip System (Dutch Bucket/ Gutters)	Commercial	0	E. coli generic	1								Pepper	Production		Pathogen occurance, Nutrient solution type
57	472	Peracetic Acid Sanitation on Arugula Microgreens Contaminated with Surface-Attached and Internalized Tulane Virus and Rotavirus	Fuzawa, M.; Duan, J.; Shisler, J. L.; Nguyen, T. H.	Hydroponic production of vegetables is becoming more common, especially in regions with unfavorable climate for year-round crop production. However, if viruses are present in the hydroponics feed water, then there is a chance that infectious viruses will be internalized into the tissues of hydroponically grown vegetables. When this happens, surface sanitization of postharvest vegetables may not b…	2021	Food Environ Virol	English	Intervention	Survival of human pathogen,Human pathogen internalization, Pathogen mitigation	Pathogen survival, Pathogen internalization	Deep water culture	lab scale mesh screen above a container in a size of (12.6 × 7 × 9.5 in cm) containing 450 ml of water	1	na	1		Other, Please specify	Rotavirus, Tulane virus				Arugula		Production		Pathogen internalization, pathogen mitigaiton		Peracetic acid
58	473	Persistence and transfer of foodborne pathogens to sunflower and pea shoot microgreens during production in soil-free cultivation matrix	Deng, WenJun; Misra, G. M.; Baker, C. A.; Gibson, K. E.	Microgreens are an emerging salad crop with properties similar to those of sprouted seeds and lettuce. This study aimed to determine bacterial pathogen persistence during microgreen cultivation and transfer from soil-free cultivation matrix (SFCM) to mature microgreens. Salmonella enterica subsp. enterica ser. Javiana and Listeria monocytogenes were inoculated onto biostrate mats as well as peat …	2021	Horticulturae	English	Prevalence,RiskFactor	Other, please specify___	Pathogen transfer	Hydroponic type not specified	BioStrate® Felt biopolymer, Jiffy-Mix Soil-less Starter Peat/Vermiculite mix in no- drainage trays	1	Listeria monocytogenes,Salmonella spp.	1							Peas, Sunflower		Production	Transfer from soil-free cultivation matrix to mature microgreens	Pathogen transfer from contaminated media
59	482	Physical, microbiological and parasitological quality of lettuce (Lactuca sativa) from different growing processes Qualidade fisica, microbiologica e parasitologica de alfaces (Lactuca sativa) de diferentes sistemas de cultivo	Santana, L. R. R. de; Carvalho, R. D. S.; Leite, C. C.; Alcantara, L. M.; Oliveira, T. W. S. de	The lettuce (Lactuca sativa) has economic importance to the people in Brazil. The aim of this study was to carry out a physical, microbiological and parasitological evaluations in the lettuce samples - crisp variety, according to organic, traditional and hydroponics growing processes, commercialized at the supermarkets of the City of Salvador, Bahia, Brazil, collected from September 2003 until Ju…	2006	Ciencia e Tecnologia de Alimentos	Portuguese	Prevalence	Other, please specify___	Microbial quality	Hydroponic type unknown, Commercial	hydroponically produced crop bought at retail	1	Coliforms,Salmonella spp.	1				Other, please specify___	non-foodborne parasites	Lettuce			Retail		Pathogen occurence
60	512	Postharvest transfer and survival of Salmonella enterica serotype enteritidis on living lettuce	Waitt, J. A.; Kuhn, D. D.; Welbaum, G. E.; Ponder, M. A.	The potential for postharvest transfer of Salmonella to 'living lettuce' is not well understood. In this study, the transfer of Salmonella enterica Enteritidis (6 log CFU g(-1) ) from worker hands or contaminated roots to leaves of living lettuce was quantified. Transfer rates of Salmonella from contaminated gloves to sequentially handled lettuce heads ranged from 94% to head 1, 82% to head 2 and…	2014	Lett Appl Microbiol	English	RiskFactor	Survival of human pathogen	Pathogen transfer	Nutrient Film Technique (NFT)		1	Salmonella spp.	1						Lettuce			Harvest, Post harvest handling		Pathogen stransfer from contaminated media
61	515	Potential internalisation of caliciviruses in lettuce	Urbanucci, A.; Myrmel, M.; Berg, I.; Bonsdorff, C. H. von; Maunula, L.		2009	International Journal of Food Microbiology	English	RiskFactor	Human pathogen internalization	Pathogen internalization	Hydroponic type not specified	fertilizer caspsule in microplates, and 200 ml Erlenmeyer flasks	1	na	1		Norovirus	Canine calicivirus			Lettuce			Production		Pathogen internalization
62	516	Potential of domestic sewage effluent treated as a source of water and nutrients in hydroponic lettuce Potencial de efluente de esgoto domestico tratado como fonte de agua e nutrientes no cultivo hidroponico de alface	Cuba, R. da S.; Carmo, J. R. do; Souza, C. F.; Bastos, R. G.	The search for alternative sources of water for agriculture makes the use of treated sewage sludge an important strategy for achieving sustainability. This study evaluated the feasibility of reusing treated sewage effluent as alternative source of water and nutrients for the hydroponic cultivation of lettuce (Lactuca sativa L). The experiment was conducted in the greenhouse of the Center for Agri…	2015	Ambiente & Agua	Portuguese	Occurrence,RiskFactor	Other, please specify___	Microbial quality	Nutrient Film Technique (NFT)	Commercial	0	Coliforms,E. coli generic	1						Lettuce			Production		Pathogen occurence
63	535	Proliferation of Escherichia coli O157:H7 in Soil-Substitute and Hydroponic Microgreen Production Systems	Xiao, Z.; Bauchan, G.; Nichols-Russell, L.; Luo, Y.; Wang, Q.; Nou, X.	Radish (Raphanus sativus var. longipinnatus) microgreens were produced from seeds inoculated with Escherichia coli O157:H7 by using peat moss-based soil-substitute and hydroponic production systems. E. coli populations on the edible and inedible parts of harvested microgreen plants (7 days postseeding) and in growth medium were examined. E. coli O157:H7 was shown to survive and proliferate signif…	2015	Journal of Food Protection	English	RiskFactor	Survival of human pathogen	Pathogen survival	Hydroponic type not specified	growing pad	1	STECO157	1							Radish		Production		Pathogen attachment, Pathogen transfer, Pathogen survival
64	539	Protozoan predation of Escherichia coli in hydroponic media of leafy vegetables	Sato, K.; Taniyama, Y.; Yoshida, A.; Toyomasu, K.; Ryuda, N.; Ueno, D.; Someya, T.	Multiple outbreaks of food poisoning associated with fresh vegetable consumptions have occurred in many countries. Numerous reports have described human pathogenic bacteria, such as Escherichia coli O157:H7 and Salmonella spp., that can internalize into fresh vegetables via root or leaf surfaces. While attempting to obtain the threshold concentration of internalization of E. coli inoculated into …	2019	Soil Science and Plant Nutrition	English	RiskFactor	Survival of human pathogen	Pathogen survival	Deep water culture	lab scale, polyurethane plugs in a styrofoam box with nutrient solution in growth chamber	0	E. coli surrogate strain	1						Komatsuna, Chinese Cabbage,Lettuce, Spinach		Green onion	Production		Pathogen survival, Pathogen transfer		Other, please specify___	Protozoa
65	545	Quantification of contamination of lettuce by GFP-expressing Escherichia coli O157:H7 and Salmonella enterica serovar Typhimurium	Franz, E.; Visser, A. A.; Diepeningen, A. D. van; Klerks, M. M.; Termorshuizen, A. J.; Bruggen, A. H. C. van	The primary objective of this study was to determine the possibility of internalization of GFP-expressing Escherichia coli O157:H7 and Salmonella enterica serovar Typhimurium (S. Typhimurium) strains MAE 110 (multi-cellular morphology) and 119 (wild type morphology) into lettuce seedlings (Lactuca sativa cv. Tamburo) grown in an inoculated hydroponic and soil system. The second aim was to quantif…	2007	Food Microbiology	English	RiskFactor	Human pathogen internalization	Pathogen internalization	Deep water culture	lab scale, 30ml tubes containing 29ml of 10% Hoagland nutrient solution	1	Salmonella spp.,STECO157	1						Lettuce			Production		Pathogen internalization
66	549	Recycling of treated domestic effluent from an on-site wastewater treatment system for hydroponics	Oyama, N.; Nair, J.; Ho, G. E.	An alternative method to conserve water and produce crops in arid regions is through hydroponics. Application of treated wastewater for hydroponics will help in stripping off nutrients from wastewater, maximising reuse through reduced evaporation losses, increasing control on quality of water and reducing risk of pathogen contamination. This study focuses on the efficiency of treated wastewater f…	2005	Water Science and Technology	English	RiskFactor	Survival of human pathogen	Pathogen survival	Nutrient Film Technique (NFT)		0	Coliforms	1						Bok choy		Tomato	Production		Water management
67	589	Role of curli and plant cultivation conditions on Escherichia coli O157:H7 internalization into spinach grown on hydroponics and in soil	Macarisin, D.; Patel, J.; Sharma, V. K.	Contamination of fresh produce could represent a public health concern because no terminal kill step is applied during harvest or at the processing facility to kill pathogens. In addition, once contaminated, pathogens may internalize into produce and be protected from disinfectants during the postharvest processing step. The objective of the current study was to determine the potential internaliz…	2014	International Journal of Food Microbiology	English	Prevalence	Human pathogen internalization	Pathogen internalization	Deep water culture	lab scale, 36.5 cm × 21 cm × 15.2 cm polypropylene trays (Sterilite®, Townsend, MA) con- taining 5 L of sterile Hoagland's solution	1	STEC O157	1						Spinach			Production		Pathogen internalization
68	593	Safety assessment of greenhouse hydroponic tomatoes irrigated with reclaimed and surface water	Lopez-Galvez, F.; Allende, A.; Pedrero-Salcedo, F.; Alarcon, J. J.; Gil, M. I.	The impact of reclaimed and surface water on the microbiological safety of hydroponic tomatoes was assessed. Greenhouse tomatoes were irrigated with reclaimed and surface water and grown on two hydroponic substrates (coconut fiber and rock wool). Water samples (n=208) were taken from irrigation water, with and without the addition of fertilizers and drainage water, and hydroponic tomatoes (n=72).…	2014	International Journal of Food Microbiology	English	Occurrence,RiskFactor	Other, please specify___	Microbial quality	Drip System (Dutch Bucket/ Gutters)	rockwool and coconut coir	1	E. coli generic,Listeria spp.,Salmonella spp., STEC O157, Listeria monocytogenes	1								Tomato	Production		Pathogen occurence, Waste water management
69	596	Salmonella Enteritidis survival in different temperatures and nutrient solution pH levels in hydroponically grown lettuce	Xylia, P.; Chrysargyris, A.; Botsaris, G.; Skandamis, P.; Tzortzakis, N.	Due to climate change, with contaminated and less fertile soils, and intense weather phenomena, a turn towards hydroponic vegetable production has been made. Hydroponic cultivation of vegetables is considered to be a clean, safe and environmentally friendly growing technique; however, incidence of microbial contamination i.e. foodborne pathogens, might occur, endangering human health. The aim of …	2022	Food Microbiology	English	RiskFactor	Human pathogen internalization	Pathogen survival	Deep water culture	lab scale, 450 mL polyethylene terephthalate-PET containers (72 plants) with nutrient solution	1	Salmonella spp.,	1						Lettuce			Production		Other, please specify___	Solution pH levels
70	597	Sanitizer efficacy in reducing microbial load on commercially grown hydroponic lettuce	Dankwa, A. S.; Machado, R. M.; Perry, J. J.	BACKGROUND: Most hydroponic lettuce growers harvest and package their marketable-size lettuces with an intact root ball. With a high microbial load on the peat moss substrate, there is a risk of microbial transfer onto the edible portion during packaging and throughout the product's shelf life. Since the produce is believed to have no contact with the substrate, no sanitizer wash is performed bef…	2021	Journal of Science and Food and Agriculture	English	Intervention	Human pathogen mitigation	Microbial quality	Hydroponic type not specified	peat moss	0	Coliforms,E. coli generic,Listeria spp.	1	Yeast, Mold					Lettuce			Processing	Substrates	Pathogen mitigation		Sodium hypochlorite,Peracetic acid
71	604	Screening of Escherichia coli O157:H7 from hydroponic and organic 'Butterhead' lettuce after aqueous ozone treatment and its effect on postharvest quality	Fairuz, Y. S.; Mahmud, T. M. M.; Ahmad, S. H.; Harizul, A.; Farinazleen, M. G.; Abdullah, H.; Latifah, M. N.	Escherichia coli O157:H7 is a gram negative bacterium and can cause a bloody diarrhea due to toxins secreted when it infects human intestinal tracts. The effectiveness of aqueous ozone on E. coli O157:H7 was studied for improvement in produce shelf life and food safety. Hydroponic 'Butterhead' lettuce were grown under a rain shelter and organic lettuce were grown in an organic-field plot at Taman…	2013	Acta Horticulturae	English	Intervention	Human pathogen mitigation	Microbial quality	Hydroponic type not specified	hydroponic under rain shelter	1	E. coli generic,STEC O157	1						Lettuce			Processing		Pathogen mitigation		Ozone
72	608	Seasonal occurrence and abundance of norovirus in pre- and postharvest lettuce samples in Nanjing, China	Xie, YaJing; Du, XueFei; Li, DanDi; Wang, Xuan; Xu, ChongXin; Zhang, CunZheng; Sun, AiDong; Schmidt, S.; Liu, XianJin	To assess the contamination of lettuce with norovirus in Nanjing city (China), two hundred and eighty one lettuce samples were collected between 2017 and 2018 from production sites (preharvest) and retail outlets (postharvest) and analyzed. The presence of norovirus was confirmed in 26.9% (71/264) of lettuce samples, with norovirus genogroup I detected more frequently (20.1%) than norovirus genog…	2021	LWT - Food Science and Technology	English	Prevalence		Microbial quality	Hydroponic type unknown, Commercial	samples were collected from several commercial greenhouses	1	na	1		Norovirus				Lettuce			Production, Retail		Patthogen occurence
73	615	Sensory quality, bioactive constituents and microbiological quality of green and red fresh-cut lettuces (Lactuca sativa L.) are influenced by soil and soilless agricultural production systems	Selma, M. V.; Luna, M. C.; Martinez-Sanchez, A.; Tudela, J. A.; Beltran, D.; Baixauli, C.; Gil, M. I.	Quality characteristics and shelf-life of fresh-cut lettuce cultivated in soil, as the traditional production system, and soilless, as an innovative production system, were investigated. Three lettuce genotypes, lollo rosso and red oak leaf as red-leafed genotypes, and butterhead as a green-leafed genotype, were studied. Lettuces from both production systems were grown in the same open field and …	2012	Postharvest Biology and Technology	English	Prevalence,RiskFactor	Other, please specify___	Microbial quality	Nutrient Film Technique (NFT)	hydroponic installation (Patent no. 2.221.636/7)	0	other	1	TAC, Lactic acid bacteria, yeast, mold					Lettuce			Production, Storage		Pathogen occurence
74	616	Serological identification of enteropathogenic strains of Escherichia coli isolated from lettuce (Lactuca sativa) grown in hydroponic and conventional systems Identificacao sorologica de cepas de Escherichia coli enteropatogenicas isoladas de alfaces (Lactuca sativa) cultivadas em sistema convencional e hidroponia	Martins, A. G. L. de A.; Nascimento, A. R.; Sousa, A. G.; Oliveira, E. G.; Goncalves, L. H. B.; Mouchrek Filho, J. E.; Mendes Filho, N. E.; Serra, J. L.	This study evaluated the incidence of enteropathogenic Escherichia coli in lettuces (Lactuca sativa) cultivated using the conventional (organic) system and hydroponic system, and sold in street markets and supermarkets in Sao Luis city, Maranhao, Brazil. 100 samples of lettuce of the curly variety were analysed. The results showed that the samples of lettuce, independently of the system of cultiv…	2010	Higiene Alimentar	Portuguese	Prevalence		Microbial quality	Hydroponic type unknown, Commercial	hydroponically produced crop bought at retail	1	STEC O157, other STEC, EPEC	1						Lettuce			Retail		Pathogen occurence
75	624	Silicon, in hydroponics, in postharvest American 'Lucy Brown' lettuce minimally processed Aplicacao de silicio, em hidroponia, na conservacao pos-colheita de alface americana 'Lucy Brown' minimamente processada	Galati, V. C.; Guimaraes, J. E. R.; Marques, K. M.; Fernandes, J. D. R.; Cecilio Filho, A. B.; Mattiuz, B. H.	This study aimed to verify the effect of silicon in hydroponics in postharvest of american 'Lucy Brown' lettuce minimally processed. Lettuces were grown hydroponically and silicon source used was potassium silicate at concentrations of 0, 28, 56 and 84 mg L-1. After harvesting, the selected leaves were washed in tap water, and semiprocessed by cutting leaves 20 mm wide, immersed in solutions Suma…	2015	Ciencia Rural	Portuguese	Intervention	Survival of human pathogen	Pathogen survival	Nutrient Film Technique (NFT)		0	Coliforms	1						Lettuce			Processing		Pathogen mitigation		Other, please specify___	Silicon
76	635	Sources of food contamination in a closed hydroponic system	Dankwa, A. S.; Machado, R. M.; Perry, J. J.	This study investigated potential contamination sources in a commercial, closed hydroponic system. Water, substrate and lettuce (Lactuca sativa) samples were evaluated for microbiological indicator populations, including aerobic plate count (APC), coliform bacteria (CB) and yeast and mould (YM). Listeria spp. detection via cultural enrichment and agglutination was negative for all samples. Peat m…	2020	Lett Appl Microbiol	English	Occurrence		Microbial quality	Nutrient Film Technique (NFT)		0	Coliforms,Listeria spp.,	1	TAC					Lettuce			Production		Pathogen occurence
77	644	Study on dynamic changes of microorganisms in hydroponic lettuce cultivation, transportation and storage	Song, ChunHong; Gu, WenJia; Zhang, YiXiang; Liu, Kang; Zhao, Yan; Zhang, YangPing; Ge, Yu	Objective: To explore the dynamic changes of microbial data in hydroponic lettuce cultivation, transportation, and storage, and analyze the factors that constitute the microbial risk of hydroponic lettuce. Methods: The colonies number, coliform and mold of hydroponic lettuce during the cultivation, transportation and storage phases were tracked, and pathogenic bacteria were tested in the first we…	2020	Journal of Food Safety and Quality	English	Occurrence	Other, please specify___	Microbial quality	Hydroponic type not specified	greenhouse grown lettuce, system not dscribed	1	Coliforms,Staphylococcus aureus, STECO157, Salmonella spp.	1	TAC, Yeast, Mold					Lettuce			Production, Transport,Storage		pathogen occurence
78	652	Survival and Transfer of Murine Norovirus within a Hydroponic System during Kale and Mustard Microgreen Harvesting	Wang, Q.; Kniel, K. E.	Hydroponically grown microgreens are gaining in popularity, but there is a lack of information pertaining to their microbiological safety. The potential risks associated with virus contamination of crops within a hydroponic system have not been studied to date. Here a human norovirus (huNoV) surrogate (murine norovirus [MNV]) was evaluated for its ability to become internalized from roots to edib…	2016	Applied and Environmental Microbiology	English	RiskFactor	Human pathogen internalization	Pathogen transfer	Nutrient Film Technique (NFT)		0	na	1		Murine norovirus					Mustard, Kale		Production, Harvest		Pathogen transfer
79	659	Survival of Salmonella Montevideo on tomato leaves and mature green tomatoes	Rathinasabapathi, B.	Survival of Salmonella Montevideo on tomato leaf and mature green tomatoes was examined. When spiked on the surfaces of excised leaves from greenhouse tomato plants, Salmonella Montevideo survived poorly if the leaves were allowed to dry. After spot inoculation of 6.6 log CFU per leaflet and incubation for 48 h at 60% relative humidity, the leaflets were dried, and surviving Salmonella were reduc…	2004	Journal of Food Protection	English	RiskFactor	Survival of human pathogen	Pathogen survival	Drip System (Dutch Bucket/ Gutters)	buckets with potting mix, nutrient solution in a petri plate,	1	Salmonella spp.	1								Tomato	Production		Patogen survival
80	672	Transmission and persistence of Salmonella enterica in nutrient solution of hydroponic greenhouse grown tomatoes	Coleman, S. M.; Bisha, B.; Newman, S. E.; Bunning, M.; Goodridge, L. D.	Hydroponic greenhouse tomato production's popularity has grown in the United States to meet the demands for year-round availability of fresh tomatoes. Although Salmonella has been the cause of several foodborne illness outbreaks linked to tomatoes, the potential for contamination in hydroponic production is not well understood. The objectives of this study were to determine whether biweekly inocu…	2017	HortScience	English	RiskFactor	Survival of human pathogen,Other, please specify___	Pathogen transfer	Nutrient Film Technique (NFT)	rockwool	1	Salmonella spp.	1								Tomato	Production		Pathogen survival, Water management
81	674	Treated greywater reuse for hydroponic lettuce production in a green wall system: quantitative health risk assessment	Eregno, F. E.; Moges, M. E.; Heistad, A.	The scarcity and pollution of freshwater are extremely crucial issues today, and the expansion of water reuse has been considered as an option to reduce its impact. This study aims to assess the efficiency of an integrated greywater treatment system and hydroponic lettuce production as a part of a green wall structure, and to evaluate the health risk associated with the production and consumption…	2017	Water	English	RiskFactor	Other, please specify___	Microbial quality	Ebb and flow	stacked trays using urine as nutrient solution	1	E. coli generic, Coliforms, Campylobacter	1		Norovirus		Cryptosporidium		Lettuce			Production		Water management		Other, please specify___	Filtration
82	687	Use of high hydrostatic pressure to inactivate Escherichia coli O157:H7 and Salmonella enterica internalized within and adhered to preharvest contaminated green onions	Neetoo, H.; Lu, Y. J.; Wu, C. Q.; Chen, H. Q.	Green onions grown in soil and hydroponic medium contaminated with Escherichia coli O157:H7 and Salmonella were found to take up the pathogens in their roots, bulbs, stems, and leaves. Pressure treatment at 400 to 500 MPa for 2 min at 20 to 40Â°C eliminated both pathogens that were internalized within green onions during plant growth.	2012	Applied and Environmental Microbiology	English	Intervention	Human pathogen internalization	Pathogen internalization	Hydroponic type not specified	Conical flasks with water	1	Salmonella spp., STECO157	1								Green Onions	Post harvest handling		Post harvest product quality		High Hydrostatic Pressure
83	691	Variable agronomic practices, cultivar, strain source and initial contamination dose differentially affect survival of Escherichia coli on spinach	GutiÃ©rrez-RodrÃ­guez, E.; Gundersen, A.; Sbodio, A. O.; Suslow, T. V.	AIMS: Greenhouse and field trials were conducted under different agronomic practices and inoculum doses of environmental Escherichia coli and attenuated E. coli O157:H7, to comparatively determine whether these factors influence their survival on leaves and within the rhizosphere. METHODS AND RESULTS: Hydroponic conditions: E. coli spray-inoculated at log 4 CFU ml(-1) was recovered from leaf surf…	2012	Journal of Applied Microbiology	English	RiskFactor	Survival of human pathogen	Pathogen survival	Hydroponic type not specified	Conetainers with nutrient solution	1	E. coli generic, STECO157	1						Spinach			Production		Water management,Environmental and equipment sanitation
84	702	Yield optimization, microbial load analysis, and sensory evaluation of mungbean (Vigna radiata L.), lentil (Lens culinaris subsp. culinaris), and Indian mustard (Brassica juncea L.) microgreens grown under greenhouse conditions	Priti,; Sangwan, S.; Kukreja, B.; Mishra, G. P.; Dikshit, H. K.; Singh, A.; Aski, M.; Kumar, A.; Taak, Y.; Stobdan, T.; Das, S.; Kumar, R. R.; Yadava, D. K.; Praveen, S.; Kumar, S.; Nair, R. M.	Microgreens have been used for raw consumption and are generally viewed as healthy food. This study aimed to optimize the yield parameters, shelf life, sensory evaluation and characterization of total aerobic bacteria (TAB), yeast and mold (Y&M), Escherichia coli, Salmonella spp., and Listeria spp. incidence in mungbean (Vigna radiata (L.) Wilczek), lentil (Lens culinaris Medikus subsp. culinaris…	2022	PLoS One	English	Intervention,Occurrence	Other, please specify___	Microbial quality	Hydroponic type not specified	Plastic trays with soilless growing medium (coco peat, vermiculate, sand)	0	E. coli generic, Shigella spp.	1	TAC, Yeast, Mold						Microgreens - Lentils, mungbean, Indian mustard		Post harvest handling		Post harvest product quality		Double distilled water
85	744	Effect of irrigation water source and post-harvest washing treatment on the microflora of alfalfa and mung bean sprouts	Baker, K. A.; Beecher, L.; Northcutt, J. K.	Alfalfa and mung bean sprouts were grown using municipal water or water generated from an aquaponics system. After seven days of growth, sprouts were harvested, separated into 25-g portions and assigned to one of four different treatment groups. With the exception of the control treatment, all treatments involved washing for 1 min in 500 mL of solution, followed by draining and sampling sprouts f…	2019	Food Control	English	Intervention	Survival of human pathogen	Microbial quality	Hydroponic type not specified	Grow pans (municipal water and water from aquaponics system)	0	Coliforms	1	TAC, Yeast, Mold, Enterobacteriaceae						Sprouts -alfalfa, mung bean		Post harvest handling		Microbial quality of the product		Sodium hypochlorite, organic acic, water
86	750	Salmonella internalization in mung bean sprouts and pre- and postharvest intervention methods in a hydroponic system	Ge, C. T.; Rymut, S.; Lee, C. H.; Lee, J. Y.	Mung bean sprouts, typically consumed raw or minimally cooked, are often contaminated with pathogens. Internalized pathogens pose a high risk because conventional sanitization methods are ineffective for their inactivation. The studies were performed (i) to understand the potential of internalization of Salmonella in mung bean sprouts under conditions where the irrigation water was contaminated a…	2014	Journal of Food Protection	English	Intervention	Human pathogen internalization	Pathogen internalization	Hydroponic type not specified	Home-made bucket system (misting sprouts)	1	Salmonella spp.	1							Spouts - mung bean		Production, Post harvest handling		Water management, post harvest product quality		Pre-harvest - UV light water	Post-harvest - Chlorine wash and UV light
87	751	Potential hazard of radish sprouts as a vehicle of Escherichia coli O157:H7	Hara-Kudo, Y.; Konuma, H.; Iwaki, M.; Kasuga, F.; Sugita-Konishi, Y.; Ito, Y.; Kumagai, S.	The contamination of radish sprouts was studied after exposure to E. coli O157:H7-inoculated water in the laboratory. The edible parts, the cotyledons and hypocotyl, became heavily contaminated with E. coli O157:H7 when they were grown from seeds soaked in E. coli O157:H7-inoculated water. These same parts became contaminated with E. coli O157:H7 when their roots were dipped into E. coli O157:H7-…	1997	Journal of Food Protection	English	RiskFactor	Survival of human pathogen	Pathogen survival	Hydroponic type not specified	Beakers	1	E. coli surrogate strain, STECO157	1							Sprouts - radish		Production		Water management
88	757	Roles of oxides of nitrogen on quality enhancement of soybean sprout during hydroponic production using plasma discharged water recycling technology	Lee, EunJung; Khan, M. S. I.; Shim, JaeWon; Kim, YunJi	This study was performed to assess the effect of plasma-discharged water recycling technology as irrigation water on soybean sprout production. Two different types of irrigation water were used individually for cultivation, including plasma discharged water as a source of oxides of nitrogen and tap water, irrigation water was recycled for every 30 minutes. Plasma discharged irrigation water reduc…	2018	Scientific Reports	English	Intervention	Survival of human pathogen	Pathogen survival	Hydroponic type not specified	Sprout cultivator (soaked pad)	1	Salmonella spp.	1	TAC						Sprouts - Soybean		Production		Water management		Plasma discharge water
89	759	Microbiological quality of organic wheat grains and sprouts	Peles, F.; Gyori, Z.; Bacskai, T.; Szabo, Z.; Murvai, M.; Kovacs, B.	Vegetable seed sprouts have become popular in many countries as a nutrient supplement due to their high content of proteins, minerals and vitamins. During sprout germination, complex compounds comprised of lipids, carbohydrates, and storage proteins are broken down into simple and digestible nutrients. Besides their nutritional value to people, sprouts can be a good food source of pathogenic and …	2012	Analele Universitatii din Oradea, Fascicula: Protectia Mediului	English	Occurrence	other, please specify___	Microbial quality	Hydroponic type not specified	Germinating dishes	0	Coliforms	1	TAC, Yeast, Mold						Sprouts - Wheat		Production		Microbial quality of the product
90	770	Lettuce Contamination and Survival of Salmonella Typhimurium and Listeria monocytogenes in Hydroponic Nutrient Film Technique Systems	Ilic, S.; Moodispaw, M. R.; Madden, L. V.; Lewis Ivey, M. L.	Hydroponic vegetable production is increasing globally, but there is a lack of science-based recommendations to ensure their food safety. Specifically, there is limited evidence for establishing water management strategies. The purpose of this study was to determine the survival of Salmonella Typhimurium and Listeria monocytogenes in commercial nutrient flow technology (NFT) systems during the li…	2022	Foods	English	Prevalence	Survival of human pathogen	Pathogen survival	Nutrient Film Technique (NFT)		1	Listeria monocytogenes,Salmonella spp.	1						Lettuce			Production
91	773	The effect of aquaponics on tomato (Solanum lycopersicum) sensory, quality, and safety outcomes	Kralik, B.; Nieschwitz, N.; Neves, K.; Zeedyk, N.; Wildschutte, H.; Kershaw, J.	Resource-efficient food production practices are needed to support a sustainable food system. Aquaponics, a system where fish and produce are grown symbiotically in the same water circulating system, minimizes water usage, fertilizer input, and waste production. However, the impact of aquaponics on produce quality is underexplored. We utilize objective testing, descriptive analysis, and consumer …	2023	Journal of Food Protection	English	Occurrence	Other, please specify___	Microbial quality	Aquanponics		0	Coliforms,E. coli generic	1								Tomato	Production
92	119	Characterization of the cultivable microbiota of sprouts and their potential for application as protective cultures	Weiss,A.; Hertel, C.; Grothe, S.; Ha, D.; Hammes, W.P.	The microbiota of ten seeds and ready-to-eat sprouts produced thereof was characterized by bacteriological culture and denaturing gradient gel electrophoresis (DGGE) of amplified DNA fragments of the 16S rRNA gene. The predominant bacterial biota of hydroponically grown sprouts mainly consisted of enterobacteria, pseudomonades and lactic acid bacteria (LAB). For adzuki, alfalfa, mung bean, radish…	2007	Journal of Food Protection	English	Intervention,Prevalence	Other, please specify___	Microbiome	Hydroponic type not specified	Sterile Petri dishes	1	Salmonella spp.	1	TAC						Sprouts - adzuki bean, alfalfa, broccoli, cress , lentil, mung bean, white mustard, green and yellow pea, onion , radish, rice , rye, sesame, sunflower, wheat		Production		Other, please specify___	seed		Biological control
93	459	A novel approach to investigate the uptake and internalization of Escherichia coli O157:H7 in spinach cultivated in soil and hydroponic medium	Sharma, M.; Ingram, D. T.; Patel, J. R.; Millner, P. D.; Wang, X.; Hull, A. E.; Donnenberg, M. S.	Internalization of Escherichia coli O157:H7 into spinach plants through root uptake is a potential route of contamination. A Tn7-based plasmid vector was used to insert a green fluorescent protein gene into the attTn7 site in the E. coli chromosome. Three green fluorescent protein-labeled E. coli inocula were used: produce outbreak O157:H7 strains RM4407 and RM5279 (inoculum 1), ground beef outbr…	2009	Journal of Food Protection	English	Methodology	Human pathogen internalization	Pathogen internalization	Hydroponic type not specified	hydroponic medium with nutrient solution	1	E-coli 0157:H7							Spinach			Production		pathogen enumeration
94	255	Evaluation of PhageDX Salmonella assay for Salmonella detection in hydroponic curly lettuce	Aquino, N. S. M. de; Elias, S. de O.; Tondo, E. C.	Lettuce is one of the most consumed leafy vegetables worldwide and has been involved in multiple foodborne outbreaks. Salmonella is one of the most prevalent etiological agents of foodborne disease (FBD) in lettuces, and its detection may take several days depending on the chosen method. This study evaluates a new rapid method that uses recombinant bacteriophages to detect Salmonella in hydroponi…	2021	Foods	English	Methodology	Human pathogen detection	Pathogen survival	Hydroponic type unknown, Commercial	hydroponically produced crop bought at retail	1	Salmonella spp.							Lettuce			Post harvest handling		pathogen enumeration
95	238	Enterohemorrhagic Escherichia coli O157:H7 present in radish sprouts	Itoh, Y.; Sugita-Konishi, Y.; Kasuga, F.; Iwaki, M.; Hara-Kudo, Y.; Saito, N.; Noguchi, Y.; Konuma, H.; Kumagai, S.	Using cultivation, immunofluorescence microscopy, and scanning electron microscopy, we demonstrated the presence of viable enterohemorrhagic Escherichia coli O157:H7 not only on the outer surfaces but also in the inner tissues and stomata of cotyledons of radish sprouts grown from seeds experimentally contaminated with the bacterium. HgCl2 treatment of the outer surface of the hypocotyl did not k…	1998	Applied and Environmental Microbiology	English	Methodology	Human pathogen internalization	Pathogen internalization	Hydroponic type not specified	Hydroponic apparatus with nutrient solution, likely DWC	1	E-coli 0157:H7								Radish Sprout		Production		pathogen enumeration
96	547	Rapid attachment of Listeria monocytogenes to hydroponic and soil grown lettuce leaves	Kyere, E. O.; Foong, G.; Palmer, J.; Wargent, J. J.; Fletcher, G. C.; Flint, S.	Listeria monocytogenes has been implicated in many foodborne outbreaks involving fresh produce such as lettuce. In order to contaminate the lettuce, the pathogen must attach to the fresh produce. In this study, the attachment of L. monocytogenes strains O8A06, O8A07 and O8A08 to hydroponically grown lettuce as well as lettuce grown with a soil potting mix was evaluated under different exposure ti…	2019	Food Control	English	Prevalence,Occurence	Survival of human pathogen	Pathogen survival	Hydroponic type not specified	Hydroponic apparatus with nutrient solution, likely DWC	1	Listeria monocytogenes							Lettuce			Production		pathogen enumeration
97	1078	Effect of the Normal Microflora on Survival of Salmonella typhimurium Inoculated into a Hydroponic Nutrient Solution	Riser, Eve C.; Grabowski, Joseph; Glen, Edward P.	Salmonella typhimurium (ATCC 14028) was inoculated into nutrient solution collected from a hydroponic lettuce farm. The objective was to determine the effect of the presence or absence of the normal microflora of the nutrient solution on growth and persistence of Salmonella . In the unsterilized nutrient solution, Salmonella did not exceed 104 CFU ml-1, even when introduced at that concentration …	1985	Journal of Food Protection	English	Risk Factor	Survival of human pathogen	Pathogen survival	Deep water culture	hydroponic system refers to seeds germinated in a dry foam and with nutrient solution	1	Salmonella spp.							Lettuce			Production		Water management
98	1087	Reduced Growth of Salmonella enterica and Listeria monocytogenes on Outdoor- Vs. Indoor-Grown Kale (Brassica oleracea var. acephala)	Tran, Thao D.; Lee, SangIn; Hnasko, Robert; McGarvey, Jeffery A.	AIM: To compare the abilities of Salmonella enterica and Listeria monocytogenes to grow on kale (Brassica oleracea var. acephala) grown in an indoor vertical hydroponic system (IVHS) or outdoors.; METHODS AND RESULTS: IVHS- and outdoor-grown kale was inoculated with L. monocytogenes and incubated at 4°C for 9 days or with S. enterica and incubated at 20°C for 24h. L. monocytogenes showed signific…	2025	Journal of Applied Microbiology	English	Occurrence,RiskFactor	Survival of human pathogen	Pathogen survival	Indoor vertical system		1	Listeria monocytogenes,Salmonella spp.							Kale			Retail		Microbial quality of the product
99	970	Occurrence of Cronobacter spp. in dried foods, fresh vegetables and soil	Ueda, S.	The present study surveyed the occurrence of Cronobacter spp. in dried foods including milk powder, spices and herbs and others, and fresh vegetables commercially available in markets, and ground soil materials for the agriculture. Cronobacter spp. were isolated from 15% of 33 spice and herb samples and 3% of 36 taste foods, and these were C. turicensis, C. malonaticus, C. sakazakii and C. dublie…	2017	Biocontrol Science	English	Occurrence	Survival of human pathogen	Microbial quality	Hydroponic type unknown, Commercial	hydroponically produced crop bought at retail	1	Cronobacter spp.							Leaf carrot	Sprouts-Alfalfa, Soybean		Retail		Microbial quality of the product
100	1184	The effect of lime oil emulsion on seed germination, antimicrobial and antioxidant properties of hydroponic baby green oak lettuce for the assurance of safety from farm to fork	Parichanon, P.; Promwee, A.; Songsamoe, S.; Matan, N.	This study aimed to investigate the effect of soaking lettuce seeds in a lime oil emulsion at 0 (control), 10, 20, 30, 40, and 50 mu l/ml before growing them in a hydroponic plantation. After harvesting baby lettuce at Day 21, all lettuce was kept inside the refrigerator (4 +/- 2 degrees C) for the next 7 days. The microbiological quality and the antioxidant properties of lettuce were also invest…	2022	Journal of Food Safety	English	Intervention	Survival of human pathogen	Pathogen survival	Hydroponic type not specified	hydroponic box filled with with nutrient solution, likely DWC	0	Coliforms		Mesophilic bacteria, Pyschrophlic bacteria, Yeast, Mold					Lettuce			Production, postharvest					Lime oil emulsion
101	1206	Evaluation of pulsed light for inactivation of foodborne pathogens on fresh-cut lettuce: Effects on quality attributes during storage	Tao, T. T.; Ding, C.; Han, N. N.; Cui, Y.; Liu, X. J.; Zhang, C. Z.	Minimally processed vegetables have a short shelf life and are susceptible to contamination of various foodborne pathogens. The aim of this work is to evaluate the bactericidal efficacy of pulsed light (PL) against four common foodborne pathogens inoculated on lettuce surface and its impact on quality attributes of lettuce through 8 days of storage at 4 degrees C. The results indicated that PL tr…	2019	Food Packaging and Shelf Life	English	Intervention	Survival of human pathogen	Pathogen survival	Hydroponic type not specified	matured hydroponic lettuce	1	Listeria monocytogenes,Salmonella spp.,Staphylococcus aureus,STEC O157							Lettuce			Post harvest handling					Pulsed light
102	653	Survival and transfer of Salmonella Enteritidis in lettuce cultivated in hydroponics as affected by different pH of nutrient solution	Xylia, P.; Botsaris, G.; Chrysargyris, A.; Skandamis, P.; Tzortzakis, N.	The consumption of leafy vegetables has been linked with outbreaks of listeriosis and salmonellosis. Hydroponics is a novel soilless cultivation system used for the growth of fresh produce/leafy vegetables that is gaining increased interest nowadays. In this study, lettuce (Lactuca sativa) plants of different ages (young and old plants) were grown in hydroponic solution with four different pH val…	2021	Acta Horticulturae	English	Risk Factor, Prevalence	Survival of human pathogen,Human pathogen internalization	Pathogen survival	Hydroponic type not specified	Plastic containers with hydroponic nutrient solution (likely labscale DWC)	1	Salmonella spp.							Lettuce			Production		Water management
103	1127	Survival and internalization of Escherichia coli in baby chard subjected to ozone applications during hydroponic system cultivation	Faicán-Benenaula, M. A.; Hernández-Adasme, C.; Machuca, A.; Contreras, V. E.	Escherichia coli (E. coll.) has been linked to multiple outbreaks of foodborne illness associated with the consumption of leafy vegetables. Typically, sanitizers only reduce microbiological load up to 2 log units, suggesting that pathogens survive inside the leaves. Contamination can occur in different crop production systems, such as field cultivation, cultivation in closed production systems, a…	2024	European Journal of Horticultural Science	English	Intervention	Survival of human pathogen,Human pathogen internalization, Pathogen mitigation	Pathogen survival, Pathogen internalization	Deep Water Culture (DWC)	small scale, floating root hydroponic system	0	E. coli surrogate strain							Chard			Production				Ozone
104	1175	Comparative microbial analyses of hydroponic versus in-soil grown Romaine lettuce obtained at retail	Mohammad, Z. H.; Do Prado, I.; Sirsat, S. A.	The overarching goal of this study was to assess the microbiological profile of hydroponically grown Romaine lettuce and in-soil Romaine lettuce (organic and conventional). Thirty-six samples of hydroponic lettuce, seventytwo samples organic lettuce (thirty-six bagged lettuce and thirty-six non-bagged lettuce), and thirty-six conventionally grown lettuce was purchased from retail stores. A portio…	2022	Heliyon	English	Prevalence,Occurrence	Survival of human pathogen	Pathogen survival	Hydroponic type unknown, Commercial	hydroponically produced crop bought at retail	1	Coliforms,E. coli generic, Listeria monocytogenes, Salmonella spp., Staphylococcus aureus, STEC O157		TAC, Yeast, Mold					Lettuce			Retail		pathogen enumeration
105	968	Evaluation of lettuce (Lactuca sativaL.) in aquaponic system in terms of food safety	Tuncelli, Gokhan; Tuncelli, Idil Can; Memis, Devrim	We determined the number of coliform bacteria,Escherichia coli, yeast, and molds that may occur in the system, and the quality of lettuce grown in aquaponics for consumers from sensory, colour, and texture points of view. The amount of yeast and mold in the plant growing medium (hydroton) and water was 4.67 log CFU/cm2and 2.25 log CFU/mL at the end of the six-week experiment, respectively. The nu…	2023	Journal of Fisheries and Aquatic Sciences (Su Urunleri Dergisi)	English	Prevalence,Occurrence	Survival of human pathogen	Microbial quality	Aquaponic		0	Coliforms, E. coli generic							Lettuce			Production
106	819	The Occurrence of Shiga Toxin-Producing E. coli in Aquaponic and Hydroponic Systems	Wang, Yi-Ju; Deering, Amanda J.; Kim, Hye-Ji	Food safety concerns have been raised over vegetables and herbs grown in aquaponics and hydroponics due to the reuse of wastewater and spent nutrient solutions. This study was conducted to determine the occurrence of foodborne pathogens in greenhouse-based aquaponic and hydroponic systems. Fish feces, recirculating water, roots, and the edible portions of lettuce, basil, and tomato were collected…	2020	Horticulturae	English	Occurrence	Survival of human pathogen	Pathogen survival	Aquaponic, Deep Water Culture (DWC)		1	Listeria monocytogenes, Salmonella spp., STEC O157		Yeast, Mold					Lettuce, Basil		Tomato	Production		pathogen enumeration
107	1111	Possible Internalization of an Enterovirus in Hydroponically Grown Lettuce	Carducci, A.; Caponi, E.; Ciurli, A.; Verani, M.	Several studies have shown that enteric viruses can be transferred onto the surface of vegetables and fruits through spray irrigation, but, recently, reports have suggested viral contamination of vegetables sub-irrigated with reused wastewater. Hydroponic cultures, used to grow ready to eat fresh lettuce, have also been used to study the possibility of viral absorption through roots. This study w…	2015	International Journal of Environmental Research and Public Health	English	Prevalence,Risk Factor	Human pathogen internalization	Pathogen internalization	Hydroponic type not specified	Tank filled nutrient solution and vermiculite (lab scale DWC)	1	na			Coxsackie B2				Lettuce			Production		Water management
108	789	Effect of Saline-Nutrient Solution on Yield, Quality, and Shelf-Life of Sea Fennel (Crithmum maritimum L.) Plants	Amoruso, Fabio; Signore, Angelo; Gómez, Perla A.; Martínez-Ballesta, María del Carmen; Giménez, Almudena; Franco, José A.; Fernández, Juan A.; Egea-Gilabert, Catalina	In this study, the effect of salinity (150 mM NaCl) compared to a control (9 mM NaCl) on growth, quality and shelf-life of fresh-cut sea fennel was evaluated. For that, sea fennel plants were cultivated in a hydroponic floating system and the sea fennel leaves were stored for 12 days at 5 °C. At harvest, leaves from plants grown in salinity had a lower content of NO₃⁻, K⁺ and Ca²⁺ and an increase…	2022	Horticulturae	English	Intervention	Survival of human pathogen	Microbial quality	Deep Water Culture (DWC)	flotation beds	0	other		Psychrophilic bacteria , Mesophilic bacteria, Enterobacteria, Yeast, Mold					Sea Fennel			Production,Post harvest handling					NaCl -Salinity
109	1062	Isolation, Characterization, and Inactivation of Stenotrophomonas maltophilia From Leafy Green Vegetables and Urban Agriculture Systems	Li, Dan; Wong, Chun Hong; Seet, Mei Fang; Kuan, Nicole	Stenotrophomonas maltophilia is an emerging opportunistic pathogen that, on the one hand, causes severe nosocomial infection in immunocompromised populations with a high mortality rate and, on the other hand, is present ubiquitously in the environment. This study, for the first time to the best of our knowledge, isolated and characterized S. maltophilia from leafy green vegetables produced by hyd…	2019	Frontiers in Microbiology	English	Occurrence	Survival of human pathogen	Pathogen survival	Hydroponic type unknown, Commercial	hydroponically produced crop bought at retail	0	other		Stenotrophomonas maltophilia					Basil,Kale,Parsley			Retail
110	798	Influence of conventional, agroecological, and hydroponic farming methods on the microbiological quality, isotopic and mineral composition of arugula (Erucasativa)	Griboff, Julieta; Díaz Iriso, Sofía A.; Theumer, Martín G.; Wunderlin, Daniel A.; Monferran, Magdalena V.; Mary, Verónica S.	The safety and nutritional quality of leafy vegetables are influenced by various cultivation practices; however, data comparing agroecological, conventional, and hydroponic systems remain limited. This study aimed to evaluate differences in Eruca sativa (arugula) grown under these systems, focusing on microbiological quality, levels of inorganic elements, and potential health implications of cons…	2025	Food Control	English	Prevalence,Risk Factor	Survival of human pathogen	Microbial quality	Hydroponic type unknown, Commercial	hydroponically produced crop bought at retail	1	Coliforms,E. coli generic,Salmonella spp.							Arugula			Retail		Post harvest product quality
111	816	Microbiological investigation of Raphanus sativus L. grown hydroponically in nutrient solutions contaminated with spoilage and pathogenic bacteria	Settanni, Luca; Miceli, Alessandro; Francesca, Nicola; Cruciata, Margherita; Moschetti, Giancarlo	The survival of eight undesired (spoilage/pathogenic) food related bacteria (Citrobacter freundii PSS60, Enterobacter spp. PSS11, Escherichia coli PSS2, Klebsiella oxytoca PSS82, Serratia grimesii PSS72, Pseudomonas putida PSS21, Stenotrophomonas maltophilia PSS52 and Listeria monocytogenes ATCC 19114T) was investigated in mineral nutrient solution (MNS) during the crop cycle of radishes (Raphanu…	2013	International Journal of Food Microbiology	English	Prevalence,Occurrence, Risk Factor	Survival of human pathogen,Human pathogen internalization	Microbial quality	Hydroponic type not specified	Plastic hydroponic box with nutrient solution, likely labscale DWC	1	E. coli generic, Listeria monocytogenes		Citrobacter freundii, Klebsialla oxytoca PSS82, Serratia grimesii PSS72, Pseudomonas putida PSS21, Stenotrophomonas maltophilia PSS52					Radish			Production		pathogen enumeration
112	1050	Longitudinal Survey of Aeromonas hydrophila and Foodborne Pathogens in a Commercial Aquaponics System	Dorick, Jennifer; Kumar, Govindaraj Dev; Macarisin, Dumitru; Andrew Widmer, J.; Stivers, Tori; Dunn, Laurel L.	Aquaponic production of fresh produce is a sustainable agricultural method becoming widely adopted, though few studies have investigated potential food safety hazards within commercial systems. A longitudinal study was conducted to isolate and quantify several foodborne pathogens from a commercial, aquaponic farm, and to elucidate their distribution throughout. The survey was conducted over 2year…	2024	Journal of Food Protection	English	Prevalence, Risk Factor	Survival of human pathogen	Pathogen survival	Deep Water Culture (DWC), Aquaponic		1	E. coli generic,Listeria monocytogenes,Salmonella spp.,STEC O157		Pseudomonas aeroginosa, Aeromonas spp., TAC					Lettuce			Production
113	1067	Effectiveness of Chemical Sanitizers against Salmonella Typhimurium in Nutrient Film Technique (NFT) Hydroponic Systems: Implications for Food Safety, Crop Quality, and Nutrient Content in Leafy Greens	Mensah, Abigail A.; Lewis Ivey, Melanie L.; Moodispaw, Margaret R.; Ilic, Sanja	Hydroponic farming systems play an increasingly important role in the sustainable production of nutrient-rich foods. The contamination of surfaces in hydroponic fresh produce production poses risks to the food safety of crops, potentially endangering public health and causing economic losses in the industry. While sanitizers are widely used in commercial hydroponic farms, their effectiveness agai…	2024	Foods	English	Risk Factor, Intervention	Survival of human pathogen	Pathogen survival	Nutrient Film Technique (NFT)		1	Salmonella spp.							Lettuce, Basil			Production		Environmental and equipment sanitation		Sodium hypochlorite,	Chlorine dioxide, SaniDate, Kleengrow, Greenshield, Zerotol
114	952	Effects of microbial changes in hydroponic vegetable nutrient solution on the risk of microbial contamination of vegetables	Song, Chun-hong; Gu, Wen-jia; Ge, Yu	In order to explore the influence of microbial changes in the nutrient solution of hydroponic vegetables on the risk of vegetable microbial contamination, the indicator bacteria and pathogenic bacteria of the nutrient solution and hydroponic vegetables were detected and identified. Through data comparison and bacterial phase changes, the influence of nutrient solution sterilization on the risk of…	2022	Acta Agriculturae	Chinese	Prevalence,Risk Factor	Survival of human pathogen	Pathogen survival	Hydroponic type not specified	Liquid box	1	Listeria monocytogenes,Salmonella spp.,Staphylococcus aureus,STEC O157		Puesdomonas spp., Aeromonas spp., Cornynebacterium, Serratia marcescens, hydrogene eating bacteria, Mycobacterium, Mauritia, Picrococcus, Arthrobacter, TAC, Yeast					Spinach			Production		Water management				Translated by DEEPL
115	1198	Wastewater as a nutrient source for hydroponic production of lettuce: Summer and winter growth	Santos, O.; Vaz, D.; Sebastiao, F.; Sousa, H.; Vieira, J.	Solutions combining soilless cropping systems with wastewater reuse can offer benefits in the agriculture sector, reducing pressure on water resources, promoting sustainable production, and reclaiming wastewater. However, assessing the sanitary risks associated with wastewater reuse is of utmost importance. This study aimed to investigate the hydroponic growth of lettuce (Lactuca sativa var. cris…	2024	Agricultural Water Management	English	Risk Factor	Survival of human pathogen	Pathogen survival	Deep Water Culture (DWC)	small scale, DWC	0	Coliforms, E. coli generic							Lettuce			Production		Water management
116	1055	Contamination Levels and Phenotypic and Genomic Characterization of Antimicrobial Resistance in Escherichia coli Isolated from Fresh Salad Vegetables in the United Arab Emirates	Habib, Ihab; Al-Rifai, Rami H.; Mohamed, Mohamed-Yousif Ibrahim; Ghazawi, Akela; Abdalla, Afra; Lakshmi, Glindya; Agamy, Neveen; Khan, Mushtaq	Contaminated fresh produce has been identified as a vehicle for human foodborne illness. The present study investigated the counts, antimicrobial resistance profile, and genome-based characterization of Escherichia coli in 11 different types of fresh salad vegetable products (n = 400) sampled from retailers in Abu Dhabi and Dubai in the United Arab Emirates. E. coli was detected in 30% of the tes…	2023	Tropical medicine and infectious disease	English	Prevalence,Risk Factor,Occurrence	Survival of human pathogen	Pathogen survival	Hydroponic type unknown, Commercial	hydroponic crop from Smart farming which entail vertical system, hydroponic and drip irrigation	0	E. coli generic							Leafy salad- Arugula,Cabbage,Dill,Lettuce,Salad greens,Spinach, Coriander		Onion	Retail		Post harvest product quality
117	1076	Machine Learning for Improved Detection of Pathogenic E. coli in Hydroponic Irrigation Water Using Impedimetric Aptasensors: A Comparative Study	Qian, Hanyu; McLamore, Eric; Bliznyuk, Nikolay	Reuse of alternative water sources for irrigation (e.g., untreated surface water) is a sustainable approach that has the potential to reduce water gaps, while increasing food production. However, when growing fresh produce, this practice increases the risk of bacterial contamination. Thus, rapid and accurate identification of pathogenic organisms such as Shiga-toxin producing Escherichia coli (ST…	2023	Ameriacan Chemical Society omega	English	Methodology	Pathogen detection	Pathogen survival	Hydroponic type not specified	CocoTek-lined grow cups (7.6 cm diameter) containing expanded clay pellets with nutrient solution	1	STEC O157							Lettuce			Production
118	993	Microorganisms in chicory cultivated in recycled solutions under a hydroponic system	Arroyo, G.; Garcia, O.; Hedo, L.; Prestamo, G.	A total of 50 samples of chicory, grown hydroponically using recycled solutions and packaged in plastics film, were collected from 10 markets in the Madrid area, Spain. Microbiological counts (total aerobic mesophiles, psychrotrophs, Pseudomonads, yeasts and moulds, Staphylococcus aureus, Salmonella spp. and total enterobacteria) were carried out on homogenized samples using established methods. …	1998	Revista Alimentaria	Portuguese	Occurrence	Survival of human pathogen	Microbial quality	Hydroponic type unknown, Commercial	hydroponically produced crop bought at retail	0	Staphylococcus aureus		Enterobacteriaceae, Pseudomonas spp., Yeast, Mold					Chicory			Retail						Translated by DEEPL
119	1145	Characterization and genomic insight of surfactin-producing Bacillus velezensis and its biocontrol potential against pathogenic contamination in lettuce hydroponics	Husna,; Kim, B. E.; Won, M. H.; Jeong, M. I.; Oh, K. K.; Park, D. S.	Due to food borne pathogen, maintaining the viability of fresh fruits and vegetable is a great concern. Several strategies including microbial and plant-based formulations to reduce their infection and maintain quality of the fresh food are in practice. Currently, Bacillus has gained significant traction as a biocontrol agent for regulating diseases affecting a variety of agricultural and horticu…	2023	Environmental Science and Pollution Research	English	Intervention,Risk Factor	Survival of human pathogen,Human pathogen internalization	Pathogen survival	Hydroponic type not specified	Tank	0	E. coli generic							Lettuce			Production		Water management		Citric acid	Biological control
120	822	Modeling Growth Kinetics of Escherichia coli and Background Microflora in Hydroponically Grown Lettuce	You, Xiaoyan; Yang, Dongqun; Qu, Yang; Guo, Mingming; Zhang, Yangping; Zhao, Xiaoyan; Suo, Yujuan	Hydroponic cultivation of lettuce is an increasingly popular sustainable agricultural technique. However, Escherichia coli, a prevalent bacterium, poses significant concerns for the quality and safety of hydroponically grown lettuce. This study aimed to develop a growth model for E. coli and background microflora in hydroponically grown lettuce. The experiment involved inoculating hydroponically …	2024	Foods	English	Methodology	Survival of human pathogen	Microbial quality	Hydroponic type not specified		0	E. coli generic							Lettuce			Post harvest handling
121	1003	Internalization of foodborne pathogens into fresh produce through damaged roots	Jinnam, Kim; Soeun, Park; Hyunji, Og; Seungjun, Lee	Foodborne pathogens contaminate food during manufacturing, processing, distribution, storage, and sales. It has been reported that these bacteria are able to internalize in fresh produce through the roots and openings, such as the stomata, resulting in contamination. In the interests of public health and food safety, the effects of root damage on foodborne pathogen internalization was examined. R…	2023	Korean Journal of Food Science and Technology	Korean	Risk Factor,Occurrence	Human pathogen internalization	Pathogen internalization	Deep Water Culture (DWC)		1	Campylobacter spp.,E. coli generic,Salmonella spp.							Lettuce			Production						Translated by DEEPL
122	1177	Chemical and microbiological evaluation of cucumber (Cucumis sativusL.) using wastewaters irrigation	Morillo, G.; Monsalve, R.; Mendoza, J.; Isea, D.; Araujo, I.; Vargas, L.; Angulo, N.	It was carried out and performed a research with the purpose to demostrate the possibility of reusing wastewaters, after they were treated by the system of stabilization ponds at Center of Investigation of Water (CIA) of the Faculty of Engineering of University of Zulia, in the hydroponic cultivation of cucumber (Cucumis sativus L). Three treatments were performed: potable water with nutritious s…	2009	Revista Tecnica De La Facultad De Ingenieria Universidad Del Zulia	Spanish	Risk Factor, Prevalence	Survival of human pathogen	Microbial quality	Deep Water Culture (DWC)	floating root / in solution	0	Coliforms									Cucumber	Production		Water management
123	887	Intermittent root flushing with ozonated water promotes growth of Japanese mustard spinach (Brassica rapa var. perviridis) grown in a nutrient film technique hydroponic culture-preliminary results	Ishii, Masahisa; Lam, Vu Phong; Fujiwara, Kazuhiro; Park, Jong Seok	Japanese mustard spinach with 4-5 unfolded leaves were transplanted in a nutrient film technique hydroponic system to investigate the effects of washing roots intermittently with ozonated water (OW) on plant growth. The high concentration of OW generated electrolytically was mixed in the nutrient solution tank, showed 5.8 mg.L-1, and circulated through the culture beds for 1 h every week. After w…	2022	Ozone Science & Engineering	English	Intervention	Survival of human pathogen	Microbial quality	Nutrient Film Technique (NFT)		0	Coliforms		TAC					Spinach			Production				Ozone
124	1146	Transfer of Salmonella, Escherichia coli O157:H7 and Listeria monocytogenes from contaminated soilless substrate and seeds to microgreens	Isik, S.; Çetin, B.; Topalcengiz, Z.	Microgreens can be contaminated by various preharvest sources including soilless substrate, plant nutrition solution, water and seeds. The aim of this study was to determine the transfer level of Salmonella, Shiga toxinproducing Escherichia coli O157:H7, and Listeria monocytogenes to the edible part of various type of microgreens from plant nutrient solution -soaked perlite as soilless substrate …	2024	International Journal of Food Microbiology	English	Risk Factor	Survival of human pathogen	Microbial quality	Hydroponic type not specified	nutrient solution soaked perlite	1	Listeria monocytogenes,Salmonella spp.,STEC O157								Basil,Cabbage,Chicory ,Coriander,Dill,Lettuce,Mustard Green, Barley, broccoli, corn, cress, peas, radish, beet, rocket, sunflower, thyme, wheat,pepper,cucumber		Production		Water management
125	1126	Microbial Monitoring in the EDEN ISS Greenhouse, a Mobile Test Facility in Antarctica	Fahrion, J.; Fink, C.; Zabel, P.; Schubert, D.; Mysara, M.; Van Houdt, R.; Eikmanns, B.; Beblo-Vranesevic, K.; Rettberg, P.	The EDEN ISS greenhouse, integrated in two joined containers, is a confined mobile test facility in Antarctica for the development and optimization of new plant cultivation techniques for future space programs. The EDEN ISS greenhouse was used successfully from February to November 2018 for fresh food production for the overwintering crew at the Antarctic Neumayer III station. During the 9 months…	2020	Frontiers in Microbiology	English	Risk Factor, Prevalence	Survival of human pathogen	Pathogen transfer	Aeroponic		0	other		TAC					Arugula,Basil,Lettuce,Parsley,Chives		Tomato,Pepper,Cucumber	Production		Water management,Environmental and equipment sanitation
126	1229	Pathogenic and transmissional potentials of a Chromobacterium haemolyticum isolate from a hydroponic farm	Zwe, Y. H.; Li, D.	Aims This study aims to investigate the in vitro pathogenicity of Chromobacterium haemolyticum strain WI5 toward the intestinal tract, its resistance to water treatments, and its potential for foodborne transmission through leafy greens produced in hydroponic systems. Methods and results C. haemolyticum WI5 caused cytopathic effects in human colon cells HCT116 and exhibited an 8.2-fold higher cel…	2023	Journal of Applied Microbiology	English	Risk Factor	Survival of human pathogen	Pathogen transfer	Hydroponic type unknown, Commercial	hydroponically produced crop bought at retail	1	Listeria monocytogenes,Salmonella spp., STEC		Chromobactrium haemolyticum					Lettuce			Retail		Post harvest product quality
127	795	Antimicrobial Mitigation via Saponin Intervention on Escherichia coli and Growth and Development of Hydroponic Lettuce	Eylands, Nathan J.; Evans, M. R.; Shaw, Angela M.	Various saponins have demonstrated allelochemical effects such as bactericidal impacts as well as antimycotic activity against some plant pathogenic fungi, thereby acting to benefit plant growth and development. A commercial saponin solution was evaluated for bactericidal effects against Escherichia coli and growth of lettuce (Lactuca sativa) in a hydroponic system. E. coli (P4, P13, and P68) ino…	2021	HortTechnology	English	Intervention	Survival of human pathogen	Pathogen survival	Nutrient Film Technique (NFT)		0	E. coli surrogate strain							Lettuce			Production					Saponin
128	1048	Microbial safety and sanitary quality of strawberry primary production in Belgium: risk factors for Salmonella and Shiga toxin-producing Escherichia coli contamination	Delbeke, Stefanie; Ceuppens, Siele; Hessel, Claudia Titze; Castro, Irene; Jacxsens, Liesbeth; De Zutter, Lieven; Uyttendaele, Mieke	Strawberries are an important fruit in Belgium in both production and consumption, but little information is available about the presence of Salmonella and Shiga toxin-producing Escherichia coli (STEC) in these berries, the risk factors in agricultural production, and possible specific mitigation options. In 2012, a survey was undertaken of three soil and three soilless cultivation systems in Bel…	2015	Applied and Environmental Microbiology	English	Risk Factor	Survival of human pathogen	Microbial quality	Hydroponic type not specified	soilless cultivation (in greenhouses and/or in plastic tunnels in substrate)	1	E. coli generic,Salmonella spp.,STEC O157									Strawberries	Post harvest handling		Water management
129	805	Biofilm formation of Listeria monocytogenes in hydroponic and soil grown lettuce leaf extracts on stainless steel coupons	Kyere, Emmanuel O.; Foong, Grace; Palmer, Jon; Wargent, Jason J.; Fletcher, Graham C.; Flint, Steve	Foodborne outbreaks associated with fresh produce due to human pathogenic bacteria have become a global concern. In this study, we investigated the ability of three fresh produce associated L. monocytogenes strains: PFR O8A06 (coleslaw isolate), PFR O8A07 and O8A08 (cabbage isolates) to survive and form biofilms on stainless steel coupons in extracts of lettuce leaves obtained from soil and hydro…	2020	Lebensmittel-Wissenschaft Technologie	English	Risk Factor	Survival of human pathogen	Pathogen survival, Biofilms	Hydroponic type not specified	Hydroponic apparatus with nutrient solution, likely DWC	1	Listeria monocytogenes							Lettuce			Post harvest handling		Post harvest processing
130	1147	Progress on the Use of Hydroponics to Remediate Hog Farm Wastewater after Vermifiltration Treatment	Ispolnov, K.; Luz, T. M. R.; Aires, L. M. I.; Vieira, J. S.	Hog farm wastewater may require novel biological treatment techniques to improve efficiency and reduce costs. Previous studies combining vermifiltration with downstream hydroponics showed the need for a balanced wastewater nutrient content, particularly the nitrogen-to-phosphorus ratio. Here, a deep-water culture hydroponic system, growing lettuce as model culture, was used to remediate hog farm …	2024	Water	English	Risk Factor	Survival of human pathogen	Pathogen survival	Deep Water Culture (DWC)	lab scale DWC, 8 L opaque rectangular plastic containers (0.49 m long, 0.18 m wide, and 0.14 m tall)	0	Coliforms							Lettuce			Production		Water management
131	1119	Persistence and transfer of Tulane virus in a microgreen cultivation system	Deng, W. J.; Gibson, K. E.	Microgreens are niche salad greens which have increased in popularity among consumers in recent years. Due to similarities with sprouts and leafy greens-both attributed to numerous foodborne disease out-breaks-characterization of the food safety risks associated with microgreen production is warranted. The present study aimed to determine the fate and persistence of a human norovirus (HuNoV) surr…	2023	International Journal of Food Microbiology	English	Prevalence,Risk Factor	Survival of human pathogen	Pathogen transfer	Hydroponic type not specified	Hydroponic trays with daily nutrient solution misting at regular intervals	0	na			Other, Please specify	Tulane virus				Pea, sunflower		Production		Water management
