# Supplementary material for: Food Safety in Hydroponic Food Crop Production: A Review of Intervention Studies to Control Human Pathogens
Source: Foods. 2025 Jun 29;14(13):2308. doi: 10.3390/foods14132308 (PMC12248475; doi:10.3390/foods14132308)
Supplement: Supplementary file 1 [file foods-14-02308-s001.zip › Supplemental Data Set 2_Review.xlsx]

## Sheet: Sheet1
Observation#	Covidence ID	Title	Authors	Published Year	Journal	What specific pathogen was studied?		What specific produce was studied?	Produce variety	What type of sample was collected in the study to assess the intervention's effectiveness?	No of the diofferent interventions	Type of Intervention	Did this study investigate chemical intervention?	Unique interventions	What kind of chemical intervention or mitigation strategies were implemented in the study to address food safety concerns in hydroponic production?	What was the effectiveness of the intervention as reported by the authors?	Quantitative Treatment Response	Quantitative Control Response	Unit of quantitative response	Initial inoculum (concentration)	Unit for initial inoculum	Did this study investigate physical intervention?	What kind of physical intervention or mitigation strategies were implemented in the study to address food safety concerns in hydroponic production?	Quantitative data &measure of variability	Quantitative data outcome	Did this study investigate biological intervention?	How did you obtained the data	What kind of biological intervention or mitigation strategies were implemented in the study to address food safety concerns in hydroponic production?	Quantitative data &measure of variability	Did this study investigate behavioral intervention?	What kind of behavioral intervention or mitigation practices were implemented in the study to address food safety concerns in hydroponic production?		Intervention application time	Temperature(C)	Relative humidity(%)	What was the frequency of application for intervention/mitigation practices?	Measure of variabitility	What was the effectiveness of the intervention as reported by the authors?	At which point in the value chain was the interventions applied?	Value chain	Hydroponic_system	Type of hydroponic system	What type of CEA structure was used in this study?	What type of facilities were used to grow the hydroponic crop in this CEA research study?	How was the effectiveness of the intervention or mitigation practices measured?	Is raw or unadjusted data provided?	How did we obtained data?	What kind of control was used for the research study?	How many times was the experiment conducted?
1	58	Bacterial counts and the occurrence of parasites in lettuce (Lactuca sativa) from different cropping systems in Brazil	Neto, N. J. G.; Pessoa, R. M. L.; Queiroga, I. M. B. N.; Magnani, M.; Freitas, F. I. de S.; Souza, E. L. de; Maciel, J. F.	2012	Food Control	Coliforms	1	Lettuce	Iceberg	Edible leaves/fruit	1	Chemical	Yes	1	Soduim hypochlorite (150mg/l)	Concentration	<0.48	1.83	mean (log MPN/g)	NA		No			mean (log MPN/g)	No				No			15minutes	22	90	One time application	Not reported	Concentration	Post harvest	Processing	Hydroponic type unknown, Commercial	Bought at retail	Not reported	Commercial post-harvest facility	Concentration one time after treatment	Yes		Non-treated control	Triplicate
2	58	Bacterial counts and the occurrence of parasites in lettuce (Lactuca sativa) from different cropping systems in Brazil	Neto, N. J. G.; Pessoa, R. M. L.; Queiroga, I. M. B. N.; Magnani, M.; Freitas, F. I. de S.; Souza, E. L. de; Maciel, J. F.	2012	Food Control	TAC	2	Lettuce	Iceberg	Edible leaves/fruit	1	Chemical	Yes	1	Soduim hypochlorite (150mg/l)	Concentration	1.7 ± 0.44	5.10 ± 0.56	mean (log CFU/g)	NA		No			mean (log CFU/g)	No				No			15minutes	22	90	One time application	standard deviation	Concentration	Post harvest	Processing	Hydroponic type unknown, Commercial	Bought at retail	Not reported	Commercial post-harvest facility	Concentration one time after treatment	Yes		Non-treated control	Triplicate
3	58	Bacterial counts and the occurrence of parasites in lettuce (Lactuca sativa) from different cropping systems in Brazil	Neto, N. J. G.; Pessoa, R. M. L.; Queiroga, I. M. B. N.; Magnani, M.; Freitas, F. I. de S.; Souza, E. L. de; Maciel, J. F.	2012	Food Control	Coliforms (fecal)	1	Lettuce	Iceberg	Edible leaves/fruit	1	Chemical	Yes	1	Soduim hypochlorite (150mg/l)	Concentration	<0.48	0.95	mean (log MPN/g)	NA		No			mean (log MPN/g)	No				No			15minutes	22	90	One time application	Not reported	Concentration	Post harvest	Processing	Hydroponic type unknown, Commercial	Bought at retail	Not reported	Commercial post-harvest facility	Concentration one time after treatment	Yes		Non-treated control	Triplicate
4	58	Bacterial counts and the occurrence of parasites in lettuce (Lactuca sativa) from different cropping systems in Brazil	Neto, N. J. G.; Pessoa, R. M. L.; Queiroga, I. M. B. N.; Magnani, M.; Freitas, F. I. de S.; Souza, E. L. de; Maciel, J. F.	2012	Food Control	Coliforms	1	Lettuce	Iceberg	Edible leaves/fruit	2	Chemical	Yes	2	Acetic acid (1%)	Concentration	<0.48	1.83	mean (log MPN/g)	NA		No			mean (log MPN/g)	No				No			15minutes	22	90	One time application	Not reported	Concentration	Post harvest	Processing	Hydroponic type unknown, Commercial	Bought at retail	Not reported	Commercial post-harvest facility	Concentration one time after treatment	Yes		Non-treated control	Triplicate
5	58	Bacterial counts and the occurrence of parasites in lettuce (Lactuca sativa) from different cropping systems in Brazil	Neto, N. J. G.; Pessoa, R. M. L.; Queiroga, I. M. B. N.; Magnani, M.; Freitas, F. I. de S.; Souza, E. L. de; Maciel, J. F.	2012	Food Control	TAC		Lettuce	Iceberg	Edible leaves/fruit	2	Chemical	Yes	2	Acetic acid (1%)	Concentration	1.88 ± 0.46	5.10 ± 0.56	mean (log CFU/g)	NA		No			mean (log CFU/g)	No				No			15minutes	22	90	One time application	standard deviation	Concentration	Post harvest	Processing	Hydroponic type unknown, Commercial	Bought at retail	Not reported	Commercial post-harvest facility	Concentration one time after treatment	Yes		Non-treated control	Triplicate
6	58	Bacterial counts and the occurrence of parasites in lettuce (Lactuca sativa) from different cropping systems in Brazil	Neto, N. J. G.; Pessoa, R. M. L.; Queiroga, I. M. B. N.; Magnani, M.; Freitas, F. I. de S.; Souza, E. L. de; Maciel, J. F.	2012	Food Control	Coliforms (fecal)		Lettuce	Iceberg	Edible leaves/fruit	2	Chemical	Yes	2	Acetic acid (1%)	Concentration	<0.48	0.95	mean (log MPN/g)	NA		No			mean (log MPN/g)	No				No			15minutes	22	90	One time application	Not reported	Concentration	Post harvest	Processing	Hydroponic type unknown, Commercial	Bought at retail	Not reported	Commercial post-harvest facility	Concentration one time after treatment	Yes		Non-treated control	Triplicate
7	58	Bacterial counts and the occurrence of parasites in lettuce (Lactuca sativa) from different cropping systems in Brazil	Neto, N. J. G.; Pessoa, R. M. L.; Queiroga, I. M. B. N.; Magnani, M.; Freitas, F. I. de S.; Souza, E. L. de; Maciel, J. F.	2012	Food Control	Coliforms		Lettuce	Iceberg	Edible leaves/fruit	3	Chemical	Yes	3	Distilled water wash	Concentration	<0.48	1.83	mean (log MPN/g)	NA		No			mean (log MPN/g)	No				No			Not reported	22	90	One time application	Not reported	Concentration	Post harvest	Processing	Hydroponic type unknown, Commercial	Bought at retail	Not reported	Commercial post-harvest facility	Concentration one time after treatment	Yes		Non-treated control	Triplicate
8	58	Bacterial counts and the occurrence of parasites in lettuce (Lactuca sativa) from different cropping systems in Brazil	Neto, N. J. G.; Pessoa, R. M. L.; Queiroga, I. M. B. N.; Magnani, M.; Freitas, F. I. de S.; Souza, E. L. de; Maciel, J. F.	2012	Food Control	TAC		Lettuce	Iceberg	Edible leaves/fruit	3	Chemical	Yes	3	Distilled water wash	Concentration	4.17 ± 0.49	5.10 ± 0.56	mean (log CFU/g)	NA		No			mean (log CFU/g)	No				No			Not reported	22	90	One time application	standard deviation	Concentration	Post harvest	Processing	Hydroponic type unknown, Commercial	Bought at retail	Not reported	Commercial post-harvest facility	Concentration one time after treatment	Yes		Non-treated control	Triplicate
9	58	Bacterial counts and the occurrence of parasites in lettuce (Lactuca sativa) from different cropping systems in Brazil	Neto, N. J. G.; Pessoa, R. M. L.; Queiroga, I. M. B. N.; Magnani, M.; Freitas, F. I. de S.; Souza, E. L. de; Maciel, J. F.	2012	Food Control	Coliforms (fecal)		Lettuce	Iceberg	Edible leaves/fruit	3	Chemical	Yes	3	Distilled water wash	Concentration	<0.48	0.95	mean (log MPN/g)	NA		No			mean (log MPN/g)	No				No			Not reported	22	90	One time application	Not reported	Concentration	Post harvest	Processing	Hydroponic type unknown, Commercial	Bought at retail	Not reported	Commercial post-harvest facility	Concentration one time after treatment	Yes		Non-treated control	Triplicate
10	221	Efficacy of &gamma; radiation and aqueous chlorine on Escherichia coli O157:H7 in hydroponically grown lettuce plants	Nthenge, A. K.; Weese, J. S.; Carter, M.; Wei, C. I.; Huang, T. S.	2007	Journal of Food Protection	E. coli O157:H7 (pGFP)		Lettuce	Black-seeded simpson	Edible leaves/fruit	4	Chemical	Yes	4	Aqueous chlorine (200ppm)	Prevalence	2/7 (28.57% Positive)	Not reported	Positive plants/number of plants	10^7	CFU/ml	No			Positive plants/number of plants	No				No			10minutes	23	50	One time application	NA	Prevalence	Post harvest	Processing	Hydroponic type not specified	Pots filled with nutrient solution, likely lab scale DWC	Glass/polycarbonate greenhouse	Research greenhouse facility	Prevalence one time after treatment	Yes		Non-inoculated control	Not reported
11	221	Efficacy of &gamma; radiation and aqueous chlorine on Escherichia coli O157:H7 in hydroponically grown lettuce plants	Nthenge, A. K.; Weese, J. S.; Carter, M.; Wei, C. I.; Huang, T. S.	2007	Journal of Food Protection	E. coli O157:H7 (pGFP)		Lettuce	Black-seeded simpson	Edible leaves/fruit	5	Chemical	Yes	3	Tap water wash	Prevalence	3/8 (37.50% Positive)	Not reported	Positive plants/number of plants	10^7	CFU/ml	No			Positive plants/number of plants	No				No			Not reported	23	50	One time application	NA	Prevalence	Post harvest	Processing	Hydroponic type not specified	Pots filled with nutrient solution, likely lab scale DWC	Glass/polycarbonate greenhouse	Research greenhouse facility	Prevalence one time after treatment	Yes		Non-inoculated control	Not reported
12	221	Efficacy of &gamma; radiation and aqueous chlorine on Escherichia coli O157:H7 in hydroponically grown lettuce plants	Nthenge, A. K.; Weese, J. S.; Carter, M.; Wei, C. I.; Huang, T. S.	2007	Journal of Food Protection	E. coli O157:H7 (pGFP)		Lettuce	Black-seeded simpson	Edible leaves/fruit	6	Physical	No	A		Prevalence		Not reported	Positive plants/number of plants	10^7	CFU/ml	Yes	Gamma radiation (0.25kGy)	4/8 (50.00% Positive)	Positive plants/number of plants	No				No			Not reported	23	50	One time application	NA	Prevalence	Post harvest	Processing	Hydroponic type not specified	Pots filled with nutrient solution, likely lab scale DWC	Glass/polycarbonate greenhouse	Research greenhouse facility	Prevalence one time after treatment	Yes		Non-inoculated control	Not reported
13	221	Efficacy of &gamma; radiation and aqueous chlorine on Escherichia coli O157:H7 in hydroponically grown lettuce plants	Nthenge, A. K.; Weese, J. S.; Carter, M.; Wei, C. I.; Huang, T. S.	2007	Journal of Food Protection	E. coli O157:H7 (pGFP)		Lettuce	Black-seeded simpson	Edible leaves/fruit	6	Physical	No	A		Prevalence		Not reported	Positive plants/number of plants	10^7	CFU/ml	Yes	Gamma radiation (0.5kGy)	1/8 (12.50% Positive)	Positive plants/number of plants	No				No			Not reported	23	50	One time application	NA	Prevalence	Post harvest	Processing	Hydroponic type not specified	Pots filled with nutrient solution, likely lab scale DWC	Glass/polycarbonate greenhouse	Research greenhouse facility	Prevalence one time after treatment	Yes		Non-inoculated control	Not reported
14	221	Efficacy of &gamma; radiation and aqueous chlorine on Escherichia coli O157:H7 in hydroponically grown lettuce plants	Nthenge, A. K.; Weese, J. S.; Carter, M.; Wei, C. I.; Huang, T. S.	2007	Journal of Food Protection	E. coli O157:H7 (pGFP)		Lettuce	Black-seeded simpson	Edible leaves/fruit	6	Physical	No	A		Prevalence		Not reported	Positive plants/number of plants	10^7	CFU/ml	Yes	Gamma radiation (0.75kGy)	0/8 (100.00% Negative)	Positive plants/number of plants	No				No			Not reported	23	50	One time application	NA	Prevalence	Post harvest	Processing	Hydroponic type not specified	Pots filled with nutrient solution, likely lab scale DWC	Glass/polycarbonate greenhouse	Research greenhouse facility	Prevalence one time after treatment	Yes		Non-inoculated control	Not reported
15	221	Efficacy of &gamma; radiation and aqueous chlorine on Escherichia coli O157:H7 in hydroponically grown lettuce plants	Nthenge, A. K.; Weese, J. S.; Carter, M.; Wei, C. I.; Huang, T. S.	2007	Journal of Food Protection	E. coli O157:H7 (pGFP)		Lettuce	Black-seeded simpson	Edible leaves/fruit	4	Chemical	Yes	4	Aqueous chlorine (200ppm)	Prevalence	2/7 (28.57% Positive)	Not reported	Positive plants/number of plants	10^5	CFU/ml	No			Positive plants/number of plants	No				No			10minutes	23	50	One time application	NA	Prevalence	Post harvest	Processing	Hydroponic type not specified	Pots filled with nutrient solution, likely lab scale DWC	Glass/polycarbonate greenhouse	Research greenhouse facility	Prevalence one time after treatment	Yes		Non-inoculated control	Not reported
16	221	Efficacy of &gamma; radiation and aqueous chlorine on Escherichia coli O157:H7 in hydroponically grown lettuce plants	Nthenge, A. K.; Weese, J. S.; Carter, M.; Wei, C. I.; Huang, T. S.	2007	Journal of Food Protection	E. coli O157:H7 (pGFP)		Lettuce	Black-seeded simpson	Edible leaves/fruit	5	Chemical	Yes	3	Tap water wash	Prevalence	2/8 (25.00% Positive)	Not reported	Positive plants/number of plants	10^5	CFU/ml	No			Positive plants/number of plants	No				No			Not reported	23	50	One time application	NA	Prevalence	Post harvest	Processing	Hydroponic type not specified	Pots filled with nutrient solution, likely lab scale DWC	Glass/polycarbonate greenhouse	Research greenhouse facility	Prevalence one time after treatment	Yes		Non-inoculated control	Not reported
17	221	Efficacy of &gamma; radiation and aqueous chlorine on Escherichia coli O157:H7 in hydroponically grown lettuce plants	Nthenge, A. K.; Weese, J. S.; Carter, M.; Wei, C. I.; Huang, T. S.	2007	Journal of Food Protection	E. coli O157:H7 (pGFP)		Lettuce	Black-seeded simpson	Edible leaves/fruit	6	Physical	No	A		Prevalence		Not reported	Positive plants/number of plants	10^5	CFU/ml	Yes	Gamma radiation (0.25kGy)	3/8 (37.50% Positive)	Positive plants/number of plants	No				No			Not reported	23	50	One time application	NA	Prevalence	Post harvest	Processing	Hydroponic type not specified	Pots filled with nutrient solution, likely lab scale DWC	Glass/polycarbonate greenhouse	Research greenhouse facility	Prevalence one time after treatment	Yes		Non-inoculated control	Not reported
18	221	Efficacy of &gamma; radiation and aqueous chlorine on Escherichia coli O157:H7 in hydroponically grown lettuce plants	Nthenge, A. K.; Weese, J. S.; Carter, M.; Wei, C. I.; Huang, T. S.	2007	Journal of Food Protection	E. coli O157:H7 (pGFP)		Lettuce	Black-seeded simpson	Edible leaves/fruit	6	Physical	No	A		Prevalence		Not reported	Positive plants/number of plants	10^5	CFU/ml	Yes	Gamma radiation (0.5kGy)	1/8 (12.50% Positive)	Positive plants/number of plants	No				No			Not reported	23	50	One time application	NA	Prevalence	Post harvest	Processing	Hydroponic type not specified	Pots filled with nutrient solution, likely lab scale DWC	Glass/polycarbonate greenhouse	Research greenhouse facility	Prevalence one time after treatment	Yes		Non-inoculated control	Not reported
19	221	Efficacy of &gamma; radiation and aqueous chlorine on Escherichia coli O157:H7 in hydroponically grown lettuce plants	Nthenge, A. K.; Weese, J. S.; Carter, M.; Wei, C. I.; Huang, T. S.	2007	Journal of Food Protection	E. coli O157:H7 (pGFP)		Lettuce	Black-seeded simpson	Edible leaves/fruit	6	Physical	No	A		Prevalence		Not reported	Positive plants/number of plants	10^5	CFU/ml	Yes	Gamma radiation (0.75kGy)	0/8 (100.00% Negative)	Positive plants/number of plants	No				No			Not reported	23	50	One time application	NA	Prevalence	Post harvest	Processing	Hydroponic type not specified	Pots filled with nutrient solution, likely lab scale DWC	Glass/polycarbonate greenhouse	Research greenhouse facility	Prevalence one time after treatment	Yes		Non-inoculated control	Not reported
20	269	Fate and mitigation of Salmonella contaminated in lettuce (Lactuca sativa) seeds grown in a hydroponic system	Li, Y.; Zwe, Y. H.; Tham, C. A. T.; Zou, Y.; Li, W.; Li, D.	2022	J Appl Microbiol	Salmonella Typhimurium ATCC 14028		Lettuce	Capitata	Edible leaves/fruit,root	7	Chemical_Physical	No	5B		Concentration		4	mean (log CFU/plant)	6	log CFU/ml	Yes	Rose bengal (100ulmol/l) with illumination (180W fiber illuminator)	2.8	mean (log CFU/plant)	No				No			30minutes	Not reported	Not reported	One time application	Not reported	Concentration	Preharvest	Production	Hydroponic type not specified	description likley NFT	Not reported	Not reported	Concentration overtime after treatment	No	Extrapolated	Non-treated control	Duplicate
21	269	Fate and mitigation of Salmonella contaminated in lettuce (Lactuca sativa) seeds grown in a hydroponic system	Li, Y.; Zwe, Y. H.; Tham, C. A. T.; Zou, Y.; Li, W.; Li, D.	2022	J Appl Microbiol	Salmonella Typhimurium ATCC 14028		Lettuce	Capitata	Edible leaves/fruit,root	8	Chemical	No	5	Rose bengal	Concentration	2.75	4	mean (log CFU/plant)	6	log CFU/ml	Yes			mean (log CFU/plant)	No				No			30minutes	Not reported	Not reported	One time application	Not reported	Concentration	Preharvest	Production	Hydroponic type not specified	description likley NFT	Not reported	Not reported	Concentration overtime after treatment	No	Extrapolated	Non-treated control	Duplicate
22	269	Fate and mitigation of Salmonella contaminated in lettuce (Lactuca sativa) seeds grown in a hydroponic system	Li, Y.; Zwe, Y. H.; Tham, C. A. T.; Zou, Y.; Li, W.; Li, D.	2022	J Appl Microbiol	Salmonella Typhimurium ATCC 14028		Lettuce	Capitata	Seeds	7	Chemical_Physical	No	5B		Concentration		2.4	mean (log CFU/seed)	6	log CFU/ml	Yes	Rose bengal (100ulmol/l) with illumination (180W fiber illuminator)	<0.7	mean (log CFU/seed)	No				No			30minutes	Not reported	Not reported	One time application	Not reported	Concentration	Preharvest	Production	Hydroponic type not specified	description likley NFT	Not reported	Not reported	Concentration overtime after treatment	Yes		Non-treated control	Duplicate
23	331	Inactivation of internalized and surface contaminated enteric viruses in green onions	Hirneisen, K. A.; Kniel, K. E.	2013	International Journal of Food Microbiology	HAV		Green onions	Guardsman	Edible leaves/fruit external	9	Chemical	Yes	6	Calcium hypoclorite (150ppm)	Log reduction	2.6 ± 0.3	2.1± 0.8	mean (log MPN/plant)	6.78 ± 0.56	log MPN/plant	No			mean (log MPN/plant)	No				No			40 seconds	4	Not reported	One time application	standard deviation	Log reduction	Post harvest	Processing	Hydroponic type not specified	referred as "Promix soilless medium in a bicontrol growth chamber"	Glass/polycarbonate greenhouse	Research greenhouse facility	Concentration one time after treatment	Yes		Treated control	Triplicate
24	331	Inactivation of internalized and surface contaminated enteric viruses in green onions	Hirneisen, K. A.; Kniel, K. E.	2013	International Journal of Food Microbiology	HAV		Green onions	Guardsman	Edible leaves/fruit external	10	Physical	No	C		Log reduction		5.6 ± 1.2	mean (log MPN/plant)	6.78 ± 0.56	log MPN/plant	Yes	High pressure (500 MPa)	5.5 ± 0.1	mean (log MPN/plant)	No				No			10minutes	20	Not reported	One time application	standard deviation	Log reduction	Post harvest	Processing	Hydroponic type not specified	referred as "Promix soilless medium in a bicontrol growth chamber"	Glass/polycarbonate greenhouse	Research greenhouse facility	Concentration one time after treatment	Yes		Treated control	Triplicate
25	331	Inactivation of internalized and surface contaminated enteric viruses in green onions	Hirneisen, K. A.; Kniel, K. E.	2013	International Journal of Food Microbiology	HAV		Green onions	Guardsman	Edible leaves/fruit external	11	Chemical	Yes	7	Ozone (6.25 ppm)	Log reduction	2.9 ± 0.6	6.3 ± 1.3	mean (log MPN/plant)	6.78 ± 0.56	log MPN/plant	No			mean (log MPN/plant)	No				No			10minutes	20	Not reported	One time application	standard deviation	Log reduction	Post harvest	Processing	Hydroponic type not specified	referred as "Promix soilless medium in a bicontrol growth chamber"	Glass/polycarbonate greenhouse	Research greenhouse facility	Concentration one time after treatment	Yes		Treated control	Triplicate
26	331	Inactivation of internalized and surface contaminated enteric viruses in green onions	Hirneisen, K. A.; Kniel, K. E.	2013	International Journal of Food Microbiology	HAV		Green onions	Guardsman	Edible leaves/fruit external	12	Physical	No	D		Log reduction		7.0 ± 0.01	mean (log MPN/plant)	6.78 ± 0.56	log MPN/plant	Yes	UV-radiation (240 mJ s/cm2)	5.2 ± 1.4	mean (log MPN/plant)	No				No			Not reported	Not reported	Not reported	One time application	standard deviation	Log reduction	Post harvest	Processing	Hydroponic type not specified	referred as "Promix soilless medium in a bicontrol growth chamber"	Glass/polycarbonate greenhouse	Research greenhouse facility	Concentration one time after treatment	Yes		Treated control	Triplicate
27	331	Inactivation of internalized and surface contaminated enteric viruses in green onions	Hirneisen, K. A.; Kniel, K. E.	2013	International Journal of Food Microbiology	HAV		Green onions	Guardsman	Edible leaves/fruit internal	9	Chemical	Yes	6	Calcium hypoclorite (150ppm)	Log reduction	0.4 ± 0.1	2.1±0.8	mean (log MPN/plant)	3.61 ± 1.34	log MPN/plant	No			mean (log MPN/plant)	No				No			40 seconds	4	Not reported	One time application	standard deviation	Log reduction	Post harvest	Processing	Hydroponic type not specified	referred as "Promix soilless medium in a bicontrol growth chamber"	Glass/polycarbonate greenhouse	Research greenhouse facility	Concentration one time after treatment	Yes		Treated control	Triplicate
28	331	Inactivation of internalized and surface contaminated enteric viruses in green onions	Hirneisen, K. A.; Kniel, K. E.	2013	International Journal of Food Microbiology	HAV		Green onions	Guardsman	Edible leaves/fruit internal	10	Physical	No	C		Log reduction		5.6 ± 1.2	mean (log MPN/plant)	3.61 ± 1.34	log MPN/plant	Yes	High pressure (500 MPa)	2.5 ± 0.6	mean (log MPN/plant)	No				No			10minutes	20	Not reported	One time application	standard deviation	Log reduction	Post harvest	Processing	Hydroponic type not specified	referred as "Promix soilless medium in a bicontrol growth chamber"	Glass/polycarbonate greenhouse	Research greenhouse facility	Concentration one time after treatment	Yes		Treated control	Triplicate
29	331	Inactivation of internalized and surface contaminated enteric viruses in green onions	Hirneisen, K. A.; Kniel, K. E.	2013	International Journal of Food Microbiology	HAV		Green onions	Guardsman	Edible leaves/fruit internal	11	Chemical	Yes	7	Ozone (6.25 ppm)	Log reduction	1.5 ± 0.3	6.3 ± 1.3	mean (log MPN/plant)	3.61 ± 1.34	log MPN/plant	No			mean (log MPN/plant)	No				No			10minutes	20	Not reported	One time application	standard deviation	Log reduction	Post harvest	Processing	Hydroponic type not specified	referred as "Promix soilless medium in a bicontrol growth chamber"	Glass/polycarbonate greenhouse	Research greenhouse facility	Concentration one time after treatment	Yes		Treated control	Triplicate
30	331	Inactivation of internalized and surface contaminated enteric viruses in green onions	Hirneisen, K. A.; Kniel, K. E.	2013	International Journal of Food Microbiology	HAV		Green onions	Guardsman	Edible leaves/fruit internal	12	Physical	No	D		Log reduction		7.0 ± 0.01	mean (log MPN/plant)	3.61 ± 1.34	log MPN/plant	Yes	UV-radiation (240 mJ s/cm2)	0.4± 0.1	mean (log MPN/plant)	No				No			Not reported	Not reported	Not reported	One time application	standard deviation	Log reduction	Post harvest	Processing	Hydroponic type not specified	referred as "Promix soilless medium in a bicontrol growth chamber"	Glass/polycarbonate greenhouse	Research greenhouse facility	Concentration one time after treatment	Yes		Treated control	Triplicate
31	331	Inactivation of internalized and surface contaminated enteric viruses in green onions	Hirneisen, K. A.; Kniel, K. E.	2013	International Journal of Food Microbiology	MNV		Green onions	Guardsman	Edible leaves/fruit external	9	Chemical	Yes	6	Calcium hypoclorite (150ppm)	Log reduction	2.8 ± 0.4	3.0 ± 0.2	mean (log PFU/plant)	6.44 ± 0.40	log PFU/plant	No			mean (log PFU/plant)	No				No			40 seconds	4	Not reported	One time application	standard deviation	Log reduction	Post harvest	Processing	Hydroponic type not specified	referred as "Promix soilless medium in a bicontrol growth chamber"	Glass/polycarbonate greenhouse	Research greenhouse facility	Concentration one time after treatment	Yes		Treated control	Triplicate
32	331	Inactivation of internalized and surface contaminated enteric viruses in green onions	Hirneisen, K. A.; Kniel, K. E.	2013	International Journal of Food Microbiology	MNV		Green onions	Guardsman	Edible leaves/fruit external	10	Physical	No	C		Log reduction		4.7 ± 1.7	mean (log PFU/plant)	6.44 ± 0.40	log PFU/plant	Yes	High pressure (500 MPa)	6.4	mean (log PFU/plant)	No				No			10minutes	20	Not reported	One time application	standard deviation	Log reduction	Post harvest	Processing	Hydroponic type not specified	referred as "Promix soilless medium in a bicontrol growth chamber"	Glass/polycarbonate greenhouse	Research greenhouse facility	Concentration one time after treatment	Yes		Treated control	Triplicate
33	331	Inactivation of internalized and surface contaminated enteric viruses in green onions	Hirneisen, K. A.; Kniel, K. E.	2013	International Journal of Food Microbiology	MNV		Green onions	Guardsman	Edible leaves/fruit external	11	Chemical	Yes	7	Ozone (6.25 ppm)	Log reduction		4.7 ± 1.7	mean (log PFU/plant)	6.44 ± 0.40	log PFU/plant	No			mean (log PFU/plant)	No				No			10minutes	20	Not reported	One time application	standard deviation	Log reduction	Post harvest	Processing	Hydroponic type not specified	referred as "Promix soilless medium in a bicontrol growth chamber"	Glass/polycarbonate greenhouse	Research greenhouse facility	Concentration one time after treatment	Yes		Treated control	Triplicate
34	331	Inactivation of internalized and surface contaminated enteric viruses in green onions	Hirneisen, K. A.; Kniel, K. E.	2013	International Journal of Food Microbiology	MNV		Green onions	Guardsman	Edible leaves/fruit external	12	Physical	No	D		Log reduction		3.0 ± 0.6	mean (log PFU/plant)	6.44 ± 0.40	log PFU/plant	Yes	UV-radiation (240 mJ s/cm2)	1.2 ± 0.6	mean (log PFU/plant)	No				No			Not reported	Not reported	Not reported	One time application	standard deviation	Log reduction	Post harvest	Processing	Hydroponic type not specified	referred as "Promix soilless medium in a bicontrol growth chamber"	Glass/polycarbonate greenhouse	Research greenhouse facility	Concentration one time after treatment	Yes		Treated control	Triplicate
35	331	Inactivation of internalized and surface contaminated enteric viruses in green onions	Hirneisen, K. A.; Kniel, K. E.	2013	International Journal of Food Microbiology	MNV		Green onions	Guardsman	Edible leaves/fruit internal	9	Chemical	Yes	6	Calcium hypoclorite (150ppm)	Log reduction	0.5 ± 0.2	3.0 ± 0.2	mean (log PFU/plant)	4.92 ± 0.77	log PFU/plant	No			mean (log PFU/plant)	No				No			40 seconds	4	Not reported	One time application	standard deviation	Log reduction	Post harvest	Processing	Hydroponic type not specified	referred as "Promix soilless medium in a bicontrol growth chamber"	Glass/polycarbonate greenhouse	Research greenhouse facility	Concentration one time after treatment	Yes		Treated control	Triplicate
36	331	Inactivation of internalized and surface contaminated enteric viruses in green onions	Hirneisen, K. A.; Kniel, K. E.	2013	International Journal of Food Microbiology	MNV		Green onions	Guardsman	Edible leaves/fruit internal	10	Physical	No	C		Log reduction		4.7 ± 1.7	mean (log PFU/plant)	4.92 ± 0.77	log PFU/plant	Yes	High pressure (500 MPa)	4.7	mean (log PFU/plant)	No				No			10minutes	20	Not reported	One time application	standard deviation	Log reduction	Post harvest	Processing	Hydroponic type not specified	referred as "Promix soilless medium in a bicontrol growth chamber"	Glass/polycarbonate greenhouse	Research greenhouse facility	Concentration one time after treatment	Yes		Treated control	Triplicate
37	331	Inactivation of internalized and surface contaminated enteric viruses in green onions	Hirneisen, K. A.; Kniel, K. E.	2013	International Journal of Food Microbiology	MNV		Green onions	Guardsman	Edible leaves/fruit internal	11	Chemical	Yes	7	Ozone (6.25 ppm)	Log reduction	1.5 ± 0.1	4.7 ± 1.7	mean (log PFU/plant)	4.92 ± 0.77	log PFU/plant	No			mean (log PFU/plant)	No				No			10minutes	20	Not reported	One time application	standard deviation	Log reduction	Post harvest	Processing	Hydroponic type not specified	referred as "Promix soilless medium in a bicontrol growth chamber"	Glass/polycarbonate greenhouse	Research greenhouse facility	Concentration one time after treatment	Yes		Treated control	Triplicate
38	331	Inactivation of internalized and surface contaminated enteric viruses in green onions	Hirneisen, K. A.; Kniel, K. E.	2013	International Journal of Food Microbiology	MNV		Green onions	Guardsman	Edible leaves/fruit internal	12	Physical	No	D		Log reduction		3.0 ± 0.6	mean (log PFU/plant)	4.92 ± 0.77	log PFU/plant	Yes	UV-radiation (240 mJ s/cm2)	0.2 ± 0.2	mean (log PFU/plant)	No				No			Not reported	Not reported	Not reported	One time application	standard deviation	Log reduction	Post harvest	Processing	Hydroponic type not specified	referred as "Promix soilless medium in a bicontrol growth chamber"	Glass/polycarbonate greenhouse	Research greenhouse facility	Concentration one time after treatment	Yes		Treated control	Triplicate
39	331	Inactivation of internalized and surface contaminated enteric viruses in green onions	Hirneisen, K. A.; Kniel, K. E.	2013	International Journal of Food Microbiology			Green onions	Guardsman	Edible leaves/fruit external	9	Chemical	Yes	6	Calcium hypoclorite (150ppm)	Log reduction	3.1 ± 0.6	2.1 ± 0.01	mean (log MPN/plant)	5.88 ± 0.51	log MPN/plant	No			mean (log MPN/plant)	No				No			40 seconds	4	Not reported	One time application	standard deviation	Log reduction	Post harvest	Processing	Hydroponic type not specified	referred as "Promix soilless medium in a bicontrol growth chamber"	Glass/polycarbonate greenhouse	Research greenhouse facility	Concentration one time after treatment	Yes		Treated control	Triplicate
40	331	Inactivation of internalized and surface contaminated enteric viruses in green onions	Hirneisen, K. A.; Kniel, K. E.	2013	International Journal of Food Microbiology	Human adenovirus type 41		Green onions	Guardsman	Edible leaves/fruit external	10	Physical	No	C		Log reduction		4.05	mean (log MPN/plant)	5.88 ± 0.51	log MPN/plant	Yes	High pressure (500 MPa)	5.88	mean (log MPN/plant)	No				No			10minutes	20	Not reported	One time application	Not reported	Log reduction	Post harvest	Processing	Hydroponic type not specified	referred as "Promix soilless medium in a bicontrol growth chamber"	Glass/polycarbonate greenhouse	Research greenhouse facility	Concentration one time after treatment	Yes		Treated control	Triplicate
41	331	Inactivation of internalized and surface contaminated enteric viruses in green onions	Hirneisen, K. A.; Kniel, K. E.	2013	International Journal of Food Microbiology	Human adenovirus type 41		Green onions	Guardsman	Edible leaves/fruit external	11	Chemical	Yes	7	Ozone (6.25 ppm)	Log reduction	4.3 ± 1.8	3.5 ± 0.9	mean (log MPN/plant)	5.88 ± 0.51	log MPN/plant	No			mean (log MPN/plant)	No				No			10minutes	20	Not reported	One time application	standard deviation	Log reduction	Post harvest	Processing	Hydroponic type not specified	referred as "Promix soilless medium in a bicontrol growth chamber"	Glass/polycarbonate greenhouse	Research greenhouse facility	Concentration one time after treatment	Yes		Treated control	Triplicate
42	331	Inactivation of internalized and surface contaminated enteric viruses in green onions	Hirneisen, K. A.; Kniel, K. E.	2013	International Journal of Food Microbiology	Human adenovirus type 41		Green onions	Guardsman	Edible leaves/fruit external	12	Physical	No	D		Log reduction		2.2 ± 0.3	mean (log MPN/plant)	5.88 ± 0.51	log MPN/plant	Yes	UV-radiation (240 mJ s/cm2)	3.0 ± 0.6	mean (log MPN/plant)	No				No			Not reported	Not reported	Not reported	One time application	standard deviation	Log reduction	Post harvest	Processing	Hydroponic type not specified	referred as "Promix soilless medium in a bicontrol growth chamber"	Glass/polycarbonate greenhouse	Research greenhouse facility	Concentration one time after treatment	Yes		Treated control	Triplicate
43	331	Inactivation of internalized and surface contaminated enteric viruses in green onions	Hirneisen, K. A.; Kniel, K. E.	2013	International Journal of Food Microbiology	Human adenovirus type 41		Green onions	Guardsman	Edible leaves/fruit internal	9	Chemical	Yes	6	Calcium hypoclorite (150ppm)	Log reduction	0.2 ± 0.1	2.1 ± 0.01	mean (log MPN/plant)	1.14±0.58	log MPN/plant	No			mean (log MPN/plant)	No				No			40 seconds	4	Not reported	One time application	standard deviation	Log reduction	Post harvest	Processing	Hydroponic type not specified	referred as "Promix soilless medium in a bicontrol growth chamber"	Glass/polycarbonate greenhouse	Research greenhouse facility	Concentration one time after treatment	Yes		Treated control	Triplicate
44	331	Inactivation of internalized and surface contaminated enteric viruses in green onions	Hirneisen, K. A.; Kniel, K. E.	2013	International Journal of Food Microbiology	Human adenovirus type 41		Green onions	Guardsman	Edible leaves/fruit internal	10	Physical	No	C		Log reduction		4.05	mean (log MPN/plant)	1.14±0.58	log MPN/plant	Yes	High pressure (500 MPa)	1.14	mean (log MPN/plant)	No				No			10minutes	20	Not reported	One time application	Not reported	Log reduction	Post harvest	Processing	Hydroponic type not specified	referred as "Promix soilless medium in a bicontrol growth chamber"	Glass/polycarbonate greenhouse	Research greenhouse facility	Concentration one time after treatment	Yes		Treated control	Triplicate
45	331	Inactivation of internalized and surface contaminated enteric viruses in green onions	Hirneisen, K. A.; Kniel, K. E.	2013	International Journal of Food Microbiology	Human adenovirus type 41		Green onions	Guardsman	Edible leaves/fruit internal	11	Chemical	Yes	7	Ozone (6.25 ppm)	Log reduction	0.9 ± 0.3	3.5 ± 0.9	mean (log MPN/plant)	1.14±0.58	log MPN/plant	No			mean (log MPN/plant)	No				No			10minutes	20	Not reported	One time application	standard deviation	Log reduction	Post harvest	Processing	Hydroponic type not specified	referred as "Promix soilless medium in a bicontrol growth chamber"	Glass/polycarbonate greenhouse	Research greenhouse facility	Concentration one time after treatment	Yes		Treated control	Triplicate
46	331	Inactivation of internalized and surface contaminated enteric viruses in green onions	Hirneisen, K. A.; Kniel, K. E.	2013	International Journal of Food Microbiology	Human adenovirus type 41		Green onions	Guardsman	Edible leaves/fruit internal	12	Physical	No	D		Log reduction		2.2 ± 0.3	mean (log MPN/plant)	1.14±0.58	log MPN/plant	Yes	UV-radiation (240 mJ s/cm2)	0.5 ± 0.8	mean (log MPN/plant)	No				No			Not reported	Not reported	Not reported	One time application	standard deviation	Log reduction	Post harvest	Processing	Hydroponic type not specified	referred as "Promix soilless medium in a bicontrol growth chamber"	Glass/polycarbonate greenhouse	Research greenhouse facility	Concentration one time after treatment	Yes		Treated control	Triplicate
47	333	Inactivation of Salmonella enterica and Listeria monocytogenes inoculated on hydroponic tomatoes using chlorine dioxide gas	Bhagat, A.; Mahmoud, B. S.; Linton, R. H.	2010	Foodborne Pathog Dis	Salmonella spp. (Montevideo, Jjaviana, and Baildon cocktail)		Tomato	Not reported	Edible leaves/fruit	13	Chemical	Yes	8	Chlorine dioxide (0.1 mg/l)	Log reduction	5.4 ± 0.4 (D-value, linear design fit)	Not reported	D-values (minutes)	7 - 8	log CFU/cm^2	No			D-values (minutes)	No				No			12minutes	22	90	One time application	standard deviation	Log reduction	Post harvest	Processing	Hydroponic type unknown, Commercial	Bought at retail	Not reported	Not reported	Reduction overtime after treatment	Yes		Non-treated control	Triplicate
48	333	Inactivation of Salmonella enterica and Listeria monocytogenes inoculated on hydroponic tomatoes using chlorine dioxide gas	Bhagat, A.; Mahmoud, B. S.; Linton, R. H.	2010	Foodborne Pathog Dis	Salmonella spp. (Montevideo, Jjaviana, and Baildon cocktail)		Tomato	Not reported	Edible leaves/fruit	13	Chemical	Yes	8	Chlorine dioxide (0.3 mg/l)	Log reduction	4.3 ± 0.7 (D-value, linear design fit)	Not reported	D-values (minutes)	7 - 8	log CFU/cm^2	No			D-values (minutes)	No				No			12minutes	22	90	One time application	standard deviation	Log reduction	Post harvest	Processing	Hydroponic type unknown, Commercial	Bought at retail	Not reported	Not reported	Reduction overtime after treatment	Yes		Non-treated control	Triplicate
49	333	Inactivation of Salmonella enterica and Listeria monocytogenes inoculated on hydroponic tomatoes using chlorine dioxide gas	Bhagat, A.; Mahmoud, B. S.; Linton, R. H.	2010	Foodborne Pathog Dis	Salmonella spp. (Montevideo, Jjaviana, and Baildon cocktail)		Tomato	Not reported	Edible leaves/fruit	13	Chemical	Yes	8	Chlorine dioxide (0.5 mg/l)	Log reduction	2.5 ± 0.7 (D-value, linear design fit)	Not reported	D-values (minutes)	7 - 8	log CFU/cm^2	No			D-values (minutes)	No				No			12minutes	22	90	One time application	standard deviation	Log reduction	Post harvest	Processing	Hydroponic type unknown, Commercial	Bought at retail	Not reported	Not reported	Reduction overtime after treatment	Yes		Non-treated control	Triplicate
50	333	Inactivation of Salmonella enterica and Listeria monocytogenes inoculated on hydroponic tomatoes using chlorine dioxide gas	Bhagat, A.; Mahmoud, B. S.; Linton, R. H.	2010	Foodborne Pathog Dis	L. moncytogenes (LCDC 81-861, F4244 cocktail)		Tomato	Not reported	Edible leaves/fruit	13	Chemical	Yes	8	Chlorine dioxide (0.1 mg/l)	Log reduction	4.6 ± 0.1 (D-value, linear design fit)	Not reported	D-values (minutes)	7 - 8	log CFU/cm^2	No			D-values (minutes)	No				No			12minutes	22	90	One time application	standard deviation	Log reduction	Post harvest	Processing	Hydroponic type unknown, Commercial	Bought at retail	Not reported	Not reported	Reduction overtime after treatment	Yes		Non-treated control	Triplicate
51	333	Inactivation of Salmonella enterica and Listeria monocytogenes inoculated on hydroponic tomatoes using chlorine dioxide gas	Bhagat, A.; Mahmoud, B. S.; Linton, R. H.	2010	Foodborne Pathog Dis	L. moncytogenes (LCDC 81-861, F4244 cocktail)		Tomato	Not reported	Edible leaves/fruit	13	Chemical	Yes	8	Chlorine dioxide (0.3 mg/l)	Log reduction	4.1 ± 0.8 (D-value, linear design fit)	Not reported	D-values (minutes)	7 - 8	log CFU/cm^2	No			D-values (minutes)	No				No			12minutes	22	90	One time application	standard deviation	Log reduction	Post harvest	Processing	Hydroponic type unknown, Commercial	Bought at retail	Not reported	Not reported	Reduction overtime after treatment	Yes		Non-treated control	Triplicate
52	333	Inactivation of Salmonella enterica and Listeria monocytogenes inoculated on hydroponic tomatoes using chlorine dioxide gas	Bhagat, A.; Mahmoud, B. S.; Linton, R. H.	2010	Foodborne Pathog Dis	L. moncytogenes (LCDC 81-861, F4244 cocktail)		Tomato	Not reported	Edible leaves/fruit	13	Chemical	Yes	8	Chlorine dioxide (0.5 mg/l)	Log reduction	2.1 ± 0.04 (D-value, linear design fit)	Not reported	D-values (minutes)	7 - 8	log CFU/cm^2	No			D-values (minutes)	No				No			12minutes	22	90	One time application	standard deviation	Log reduction	Post harvest	Processing	Hydroponic type unknown, Commercial	Bought at retail	Not reported	Not reported	Reduction overtime after treatment	Yes		Non-treated control	Triplicate
53	333	Inactivation of Salmonella enterica and Listeria monocytogenes inoculated on hydroponic tomatoes using chlorine dioxide gas	Bhagat, A.; Mahmoud, B. S.; Linton, R. H.	2010	Foodborne Pathog Dis	Salmonella spp. (Montevideo, Jjaviana, and Baildon cocktail)		Tomato	Not reported	Edible leaves/fruit	13	Chemical	Yes	8	Chlorine dioxide (0.1 mg/l)	Log reduction	6.8 ±0.4 (D-value, non-linear design fit)	Not reported	D-values (minutes)	7 - 8	log CFU/cm^2	No			D-values (minutes)	No				No			12minutes	22	90	One time application	standard deviation	Log reduction	Post harvest	Processing	Hydroponic type unknown, Commercial	Bought at retail	Not reported	Not reported	Reduction overtime after treatment	Yes		Non-treated control	Triplicate
54	333	Inactivation of Salmonella enterica and Listeria monocytogenes inoculated on hydroponic tomatoes using chlorine dioxide gas	Bhagat, A.; Mahmoud, B. S.; Linton, R. H.	2010	Foodborne Pathog Dis	Salmonella spp. (Montevideo, Jjaviana, and Baildon cocktail)		Tomato	Not reported	Edible leaves/fruit	13	Chemical	Yes	8	Chlorine dioxide (0.3 mg/l)	Log reduction	5.9 ± 0.7 (D-value, non-linear design fit)	Not reported	D-values (minutes)	7 - 8	log CFU/cm^2	No			D-values (minutes)	No				No			12minutes	22	90	One time application	standard deviation	Log reduction	Post harvest	Processing	Hydroponic type unknown, Commercial	Bought at retail	Not reported	Not reported	Reduction overtime after treatment	Yes		Non-treated control	Triplicate
55	333	Inactivation of Salmonella enterica and Listeria monocytogenes inoculated on hydroponic tomatoes using chlorine dioxide gas	Bhagat, A.; Mahmoud, B. S.; Linton, R. H.	2010	Foodborne Pathog Dis	Salmonella spp. (Montevideo, Jjaviana, and Baildon cocktail)		Tomato	Not reported	Edible leaves/fruit	13	Chemical	Yes	8	Chlorine dioxide (0.5 mg/l)	Log reduction	3.6 ± 0.6 (D-value, non-linear design fit)	Not reported	D-values (minutes)	7 - 8	log CFU/cm^2	No			D-values (minutes)	No				No			12minutes	22	90	One time application	standard deviation	Log reduction	Post harvest	Processing	Hydroponic type unknown, Commercial	Bought at retail	Not reported	Not reported	Reduction overtime after treatment	Yes		Non-treated control	Triplicate
56	333	Inactivation of Salmonella enterica and Listeria monocytogenes inoculated on hydroponic tomatoes using chlorine dioxide gas	Bhagat, A.; Mahmoud, B. S.; Linton, R. H.	2010	Foodborne Pathog Dis	L. moncytogenes (LCDC 81-861, F4244 cocktail)		Tomato	Not reported	Edible leaves/fruit	13	Chemical	Yes	8	Chlorine dioxide (0.1 mg/l)	Log reduction	7.5 ± 0.3 (D-value, non-linear design fit)	Not reported	D-values (minutes)	7 - 8	log CFU/cm^2	No			D-values (minutes)	No				No			12minutes	22	90	One time application	standard deviation	Log reduction	Post harvest	Processing	Hydroponic type unknown, Commercial	Bought at retail	Not reported	Not reported	Reduction overtime after treatment	Yes		Non-treated control	Triplicate
57	333	Inactivation of Salmonella enterica and Listeria monocytogenes inoculated on hydroponic tomatoes using chlorine dioxide gas	Bhagat, A.; Mahmoud, B. S.; Linton, R. H.	2010	Foodborne Pathog Dis	L. moncytogenes (LCDC 81-861, F4244 cocktail)		Tomato	Not reported	Edible leaves/fruit	13	Chemical	Yes	8	Chlorine dioxide (0.3 mg/l)	Log reduction	6.9 ± 0.5 (D-value, non-linear design fit)	Not reported	D-values (minutes)	7 - 8	log CFU/cm^2	No			D-values (minutes)	No				No			12minutes	22	90	One time application	standard deviation	Log reduction	Post harvest	Processing	Hydroponic type unknown, Commercial	Bought at retail	Not reported	Not reported	Reduction overtime after treatment	Yes		Non-treated control	Triplicate
58	333	Inactivation of Salmonella enterica and Listeria monocytogenes inoculated on hydroponic tomatoes using chlorine dioxide gas	Bhagat, A.; Mahmoud, B. S.; Linton, R. H.	2010	Foodborne Pathog Dis	L. moncytogenes (LCDC 81-861, F4244 cocktail)		Tomato	Not reported	Edible leaves/fruit	13	Chemical	Yes	8	Chlorine dioxide (0.5 mg/l)	Log reduction	3.2 ± 0.2 (D-value, non-linear design fit)	Not reported	D-values (minutes)	7 - 8	log CFU/cm^2	No			D-values (minutes)	No				No			12minutes	22	90	One time application	standard deviation	Log reduction	Post harvest	Processing	Hydroponic type unknown, Commercial	Bought at retail	Not reported	Not reported	Reduction overtime after treatment	Yes		Non-treated control	Triplicate
59	333	Inactivation of Salmonella enterica and Listeria monocytogenes inoculated on hydroponic tomatoes using chlorine dioxide gas	Bhagat, A.; Mahmoud, B. S.; Linton, R. H.	2010	Foodborne Pathog Dis	TAC		Tomato	Not reported	Edible leaves/fruit	13	Chemical	Yes	8	Chlorine dioxide (0.5 mg/l)	Concentration	3.5 ± 0.9	4.1 ± 0.8	mean (log CFU/cm^2)	NA	NA	No			mean (log CFU/cm^2)	No				No			12minutes	22	90	One time application	standard deviation	Concentration	Post harvest	Storage	Hydroponic type unknown, Commercial	Bought at retail	Not reported	Not reported	Concentration one time after treatment	Yes		Non-treated control	Triplicate
60	333	Inactivation of Salmonella enterica and Listeria monocytogenes inoculated on hydroponic tomatoes using chlorine dioxide gas	Bhagat, A.; Mahmoud, B. S.; Linton, R. H.	2010	Foodborne Pathog Dis	Yeast and molds		Tomato	Not reported	Edible leaves/fruit	13	Chemical	Yes	8	Chlorine dioxide (0.5 mg/l)	Concentration	3.5 ± 1.2	3.6 ± 1.4	mean (log CFU/cm^2)	NA	NA	No			mean (log CFU/cm^2)	No				No			12minutes	22	90	One time application	standard deviation	Concentration	Post harvest	Storage	Hydroponic type unknown, Commercial	Bought at retail	Not reported	Not reported	Concentration one time after treatment	Yes		Non-treated control	Triplicate
61	334	Inactivation with UV-radiation and internalization assessment of coliforms and Escherichia coli in aquaponically grown lettuce	Moriarty, M. J.; Semmens, K.; Bissonnette, G. K.; Jaczynski, J.	2018	LWT - Food Science and Technology	E. coli generic		Lettuce	Red Sails	Nutrient solution	14	Physical	No	D		Concentration		4.3 ± 0.4	mean (CFU/100mL)	NA	NA	Yes	UV-radiation (96.6% transmittance, 48.3L/min flow rate)	0.8 ± 0.3	mean (CFU/100mL)	No				No			28days	Not reported	Not reported	In-line intervention (consistent injection or exposure)	standard deviation	Concentration	Preharvest	Production	Aquaponic		Glass/polycarbonate greenhouse	Research aquaponic facility	Concentration overtime after treatment	Yes		Non-treated control	Not reported
62	334	Inactivation with UV-radiation and internalization assessment of coliforms and Escherichia coli in aquaponically grown lettuce	Moriarty, M. J.; Semmens, K.; Bissonnette, G. K.; Jaczynski, J.	2018	LWT - Food Science and Technology	Coliforms		Lettuce	Red Sails	Nutrient solution	14	Physical	No	D		Concentration		4.5 ± 0.4	mean (CFU/100mL)	NA	NA	Yes	UV-radiation (96.6% transmittance, 48.3L/min flow rate)	1.6 ± 0.5	mean (CFU/100mL)	No				No			28days	Not reported	Not reported	In-line intervention (consistent injection or exposure)	standard deviation	Concentration	Preharvest	Production	Aquaponic		Glass/polycarbonate greenhouse	Research aquaponic facility	Concentration overtime after treatment	Yes		Non-treated control	Not reported
63	346	Influence of UV treatment on the food safety status of a model aquaponic system	Elumalai, S. D.; Shaw, A. M.; Pattillo, D. A.; Currey, C. J.; Rosentrater, K. A.; Xie, Kun	2017	Water	TAC		Lettuce	Rex	Edible leaves/fruit & root	15	Physical	No	D		Concentration		2.87	mean (log CFU/g)	NA	NA	Yes	UV-radiation (15W, luminous flux of 900 lm)	3.58	mean (log CFU/g)	No				No			118days	23.2 ± 5.2	Not reported	In-line intervention (consistent injection or exposure)	Not reported	Concentration	Preharvest	Production	Aquaponic, Deep Water Culture		Not reported	Research aquaponic facility	Concentration overtime after treatment	Yes		Non-treated control	Triplicate
64	346	Influence of UV treatment on the food safety status of a model aquaponic system	Elumalai, S. D.; Shaw, A. M.; Pattillo, D. A.; Currey, C. J.; Rosentrater, K. A.; Xie, Kun	2017	Water	TAC		Basil	Italian Large Leaf	Edible leaves/fruit & root	15	Physical	No	D		Concentration		4.89	mean (log CFU/g)	NA	NA	Yes	UV-radiation (15W, luminous flux of 900 lm)	4.69	mean (log CFU/g)	No				No			118days	23.2 ± 5.2	Not reported	In-line intervention (consistent injection or exposure)	Not reported	Concentration	Preharvest	Production	Aquaponic, Deep Water Culture		Not reported	Research aquaponic facility	Concentration overtime after treatment	Yes		Non-treated control	Triplicate
65	346	Influence of UV treatment on the food safety status of a model aquaponic system	Elumalai, S. D.; Shaw, A. M.; Pattillo, D. A.; Currey, C. J.; Rosentrater, K. A.; Xie, Kun	2017	Water	Coliforms		Lettuce	Rex	Edible leaves/fruit & root	15	Physical	No	D		Concentration		0.12	mean (log CFU/g)	NA	NA	Yes	UV-radiation (15W, luminous flux of 900 lm)	0.95	mean (log CFU/g)	No				No			118days	23.2 ± 5.2	Not reported	In-line intervention (consistent injection or exposure)	Not reported	Concentration	Preharvest	Production	Aquaponic, Deep Water Culture		Not reported	Research aquaponic facility	Concentration overtime after treatment	Yes		Non-treated control	Triplicate
66	346	Influence of UV treatment on the food safety status of a model aquaponic system	Elumalai, S. D.; Shaw, A. M.; Pattillo, D. A.; Currey, C. J.; Rosentrater, K. A.; Xie, Kun	2017	Water	Coliforms		Basil	Italian Large Leaf	Edible leaves/fruit & root	15	Physical	No	D		Concentration		1.68	mean (log CFU/g)	NA	NA	Yes	UV-radiation (15W, luminous flux of 900 lm)	1.79	mean (log CFU/g)	No				No			118days	23.2 ± 5.2	Not reported	In-line intervention (consistent injection or exposure)	Not reported	Concentration	Preharvest	Production	Aquaponic, Deep Water Culture		Not reported	Research aquaponic facility	Concentration overtime after treatment	Yes		Non-treated control	Triplicate
67	346	Influence of UV treatment on the food safety status of a model aquaponic system	Elumalai, S. D.; Shaw, A. M.; Pattillo, D. A.; Currey, C. J.; Rosentrater, K. A.; Xie, Kun	2017	Water	TAC		Lettuce, basil	Rex, Italian Large Leaf	Nutrient solution	15	Physical	No	D		Concentration		4.05	mean (log CFU/g)	NA	NA	Yes	UV-radiation (15W, luminous flux of 900 lm)	4.33	mean (log CFU/g)	No				No			118days	23.2 ± 5.2	Not reported	In-line intervention (consistent injection or exposure)	Not reported	Concentration	Preharvest	Production	Aquaponic, Deep Water Culture		Not reported	Research aquaponic facility	Concentration overtime after treatment	Yes		Non-treated control	Triplicate
68	346	Influence of UV treatment on the food safety status of a model aquaponic system	Elumalai, S. D.; Shaw, A. M.; Pattillo, D. A.; Currey, C. J.; Rosentrater, K. A.; Xie, Kun	2017	Water	Coliforms		Lettuce, basil	Rex, Italian Large Leaf	Nutrient solution	15	Physical	No	D		Concentration		2.21	mean (log CFU/g)	NA	NA	Yes	UV-radiation (15W, luminous flux of 900 lm)	1.68	mean (log CFU/g)	No				No			118days	23.2 ± 5.2	Not reported	In-line intervention (consistent injection or exposure)	Not reported	Concentration	Preharvest	Production	Aquaponic, Deep Water Culture		Not reported	Research aquaponic facility	Concentration overtime after treatment	Yes		Non-treated control	Triplicate
69	348	Inhibition of growth of Escherichia coli O157:H7 in fresh radish (Raphanus sativus L.) sprout production by calcinated calcium	Bari, M. L.; Kusunoki, H.; Furukawa, H.; Ikeda, H.; Isshiki, K.; Uemura, T.	1999	Journal of Food Protection	E. coli O157:H7 Sakai 387		Sprouts Radish	Not reported	Edible leaf/fruit	16	Chemical	Yes	9	Calcinated calcium (0.1%)	Concentration	(1.0 ± 0.5) *10^3	(3.6 ± 0.6) 10^7	mean (CFU/ml)	3.0 - 3.2	log CFU/ml	No			mean (CFU/ml)	No				No			7days	25	Not reported	One time application	standard deviation	Concentration	Preharvest	Production	Hydroponic type not specified	Referred as "sprout plastic package"	Not reported	Not reported	Concentration one time after treatment	Yes		Non-treated control	Duplicate
70	348	Inhibition of growth of Escherichia coli O157:H7 in fresh radish (Raphanus sativus L.) sprout production by calcinated calcium	Bari, M. L.; Kusunoki, H.; Furukawa, H.; Ikeda, H.; Isshiki, K.; Uemura, T.	1999	Journal of Food Protection	E. coli O157:H7 Sakai 387		Sprouts Radish	Not reported	Edible leaf/fruit	16	Chemical	Yes	9	Calcinated calcium (0.2%)	Concentration	(4.2 ± 0.3) *10^2	(3.6 ± 0.6) 10^7	mean (CFU/ml)	3.0 - 3.2	log CFU/ml	No			mean (CFU/ml)	No				No			7days	25	Not reported	One time application	standard deviation	Concentration	Preharvest	Production	Hydroponic type not specified	Referred as "sprout plastic package"	Not reported	Not reported	Concentration one time after treatment	Yes		Non-treated control	Duplicate
71	348	Inhibition of growth of Escherichia coli O157:H7 in fresh radish (Raphanus sativus L.) sprout production by calcinated calcium	Bari, M. L.; Kusunoki, H.; Furukawa, H.; Ikeda, H.; Isshiki, K.; Uemura, T.	1999	Journal of Food Protection	E. coli O157:H7 Sakai 387		Sprouts Radish	Not reported	Edible leaf/fruit	16	Chemical	Yes	9	Calcinated calcium (0.3%)	Concentration	(5.0 ± 0.5) *10^1	(3.6 ± 0.6) 10^7	mean (CFU/ml)	3.0 - 3.2	log CFU/ml	No			mean (CFU/ml)	No				No			7days	25	Not reported	One time application	standard deviation	Concentration	Preharvest	Production	Hydroponic type not specified	Referred as "sprout plastic package"	Not reported	Not reported	Concentration one time after treatment	Yes		Non-treated control	Duplicate
72	348	Inhibition of growth of Escherichia coli O157:H7 in fresh radish (Raphanus sativus L.) sprout production by calcinated calcium	Bari, M. L.; Kusunoki, H.; Furukawa, H.; Ikeda, H.; Isshiki, K.; Uemura, T.	1999	Journal of Food Protection	E. coli O157:H7 Sakai 387		Sprouts Radish	Not reported	Edible leaf/fruit	16	Chemical	Yes	9	Calcinated calcium (0.35%)	Concentration	5.0 ± 0.6	(3.6 ± 0.6) 10^7	mean (CFU/ml)	3.0 - 3.2	log CFU/ml	No			mean (CFU/ml)	No				No			7days	25	Not reported	One time application	standard deviation	Concentration	Preharvest	Production	Hydroponic type not specified	Referred as "sprout plastic package"	Not reported	Not reported	Concentration one time after treatment	Yes		Non-treated control	Duplicate
73	348	Inhibition of growth of Escherichia coli O157:H7 in fresh radish (Raphanus sativus L.) sprout production by calcinated calcium	Bari, M. L.; Kusunoki, H.; Furukawa, H.; Ikeda, H.; Isshiki, K.; Uemura, T.	1999	Journal of Food Protection	E. coli O157:H7 Sakai 387		Sprouts Radish	Not reported	Edible leaf/fruit	16	Chemical	Yes	9	Calcinated calcium (0.4%)	Concentration	<3	(3.6 ± 0.6) 10^7	mean (CFU/ml)	3.0 - 3.2	log CFU/ml	No			mean (CFU/ml)	No				No			7days	25	Not reported	One time application	standard deviation	Concentration	Preharvest	Production	Hydroponic type not specified	Referred as "sprout plastic package"	Not reported	Not reported	Concentration one time after treatment	Yes		Non-treated control	Duplicate
74	348	Inhibition of growth of Escherichia coli O157:H7 in fresh radish (Raphanus sativus L.) sprout production by calcinated calcium	Bari, M. L.; Kusunoki, H.; Furukawa, H.; Ikeda, H.; Isshiki, K.; Uemura, T.	1999	Journal of Food Protection	E. coli O157:H7 Sakai 387		Sprouts Radish	Not reported	Edible leaf/fruit	16	Chemical	Yes	9	Calcinated calcium (0.5%)	Concentration	<3	(3.6 ± 0.6) 10^7	mean (CFU/ml)	3.0 - 3.2	log CFU/ml	No			mean (CFU/ml)	No				No			7days	25	Not reported	One time application	standard deviation	Concentration	Preharvest	Production	Hydroponic type not specified	Referred as "sprout plastic package"	Not reported	Not reported	Concentration one time after treatment	Yes		Non-treated control	Duplicate
75	348	Inhibition of growth of Escherichia coli O157:H7 in fresh radish (Raphanus sativus L.) sprout production by calcinated calcium	Bari, M. L.; Kusunoki, H.; Furukawa, H.; Ikeda, H.; Isshiki, K.; Uemura, T.	1999	Journal of Food Protection	E. coli O157:H7 Sakai 387		Sprouts Radish	Not reported	Edible leaf/fruit	16	Chemical	Yes	9	Calcinated calcium (1%)	Concentration	<3	(3.6 ± 0.6) 10^7	mean (CFU/ml)	3.0 - 3.2	log CFU/ml	No			mean (CFU/ml)	No				No			7days	25	Not reported	One time application	standard deviation	Concentration	Preharvest	Production	Hydroponic type not specified	Referred as "sprout plastic package"	Not reported	Not reported	Concentration one time after treatment	Yes		Non-treated control	Duplicate
76	348	Inhibition of growth of Escherichia coli O157:H7 in fresh radish (Raphanus sativus L.) sprout production by calcinated calcium	Bari, M. L.; Kusunoki, H.; Furukawa, H.; Ikeda, H.; Isshiki, K.; Uemura, T.	1999	Journal of Food Protection	E. coli O157:H7 Sakai 387		Sprouts Radish	Not reported	Seeds	16	Chemical	Yes	9	Calcinated calcium (0.01%, pH 8)	Concentration	(5.0 ± 1) *10^5	(2.3 ± 0.5) 10^9	mean (CFU/ml)	3.0 - 3.2	log CFU/ml	No			mean (CFU/ml)	No				No			Overnight incubation	25	Not reported	One time application	standard deviation	Concentration	Preharvest	Production	Hydroponic type not specified	Referred as "sprout plastic package"	Not reported	Not reported	Concentration one time after treatment	Yes		Non-treated control	Duplicate
77	348	Inhibition of growth of Escherichia coli O157:H7 in fresh radish (Raphanus sativus L.) sprout production by calcinated calcium	Bari, M. L.; Kusunoki, H.; Furukawa, H.; Ikeda, H.; Isshiki, K.; Uemura, T.	1999	Journal of Food Protection	E. coli O157:H7 Sakai 387		Sprouts Radish	Not reported	Seeds	16	Chemical	Yes	9	Calcinated calcium (0.05%, pH 9)	Concentration	(2 ± 0.5) *10^3	(2.3 ± 0.5) 10^9	mean (CFU/ml)	3.0 - 3.2	log CFU/ml	No			mean (CFU/ml)	No				No			Overnight incubation	25	Not reported	One time application	standard deviation	Concentration	Preharvest	Production	Hydroponic type not specified	Referred as "sprout plastic package"	Not reported	Not reported	Concentration one time after treatment	Yes		Non-treated control	Duplicate
78	348	Inhibition of growth of Escherichia coli O157:H7 in fresh radish (Raphanus sativus L.) sprout production by calcinated calcium	Bari, M. L.; Kusunoki, H.; Furukawa, H.; Ikeda, H.; Isshiki, K.; Uemura, T.	1999	Journal of Food Protection	E. coli O157:H7 Sakai 387		Sprouts Radish	Not reported	Seeds	16	Chemical	Yes	9	Calcinated calcium (0.06%, pH 10.7)	Concentration	(2.5 ± 0.1) *10^1	(2.3 ± 0.5) 10^9	mean (CFU/ml)	3.0 - 3.2	log CFU/ml	No			mean (CFU/ml)	No				No			Overnight incubation	25	Not reported	One time application	standard deviation	Concentration	Preharvest	Production	Hydroponic type not specified	Referred as "sprout plastic package"	Not reported	Not reported	Concentration one time after treatment	Yes		Non-treated control	Duplicate
79	348	Inhibition of growth of Escherichia coli O157:H7 in fresh radish (Raphanus sativus L.) sprout production by calcinated calcium	Bari, M. L.; Kusunoki, H.; Furukawa, H.; Ikeda, H.; Isshiki, K.; Uemura, T.	1999	Journal of Food Protection	E. coli O157:H7 Sakai 387		Sprouts Radish	Not reported	Seeds	16	Chemical	Yes	9	Calcinated calcium (0.07%, pH 11.2)	Concentration	<3	(2.3 ± 0.5) 10^9	mean (CFU/ml)	3.0 - 3.2	log CFU/ml	No			mean (CFU/ml)	No				No			Overnight incubation	25	Not reported	One time application	standard deviation	Concentration	Preharvest	Production	Hydroponic type not specified	Referred as "sprout plastic package"	Not reported	Not reported	Concentration one time after treatment	Yes		Non-treated control	Duplicate
80	348	Inhibition of growth of Escherichia coli O157:H7 in fresh radish (Raphanus sativus L.) sprout production by calcinated calcium	Bari, M. L.; Kusunoki, H.; Furukawa, H.; Ikeda, H.; Isshiki, K.; Uemura, T.	1999	Journal of Food Protection	E. coli O157:H7 Sakai 387		Sprouts Radish	Not reported	Seeds	16	Chemical	Yes	9	Calcinated calcium (0.08%, pH 12)	Concentration	<3	(2.3 ± 0.5) 10^9	mean (CFU/ml)	3.0 - 3.2	log CFU/ml	No			mean (CFU/ml)	No				No			Overnight incubation	25	Not reported	One time application	standard deviation	Concentration	Preharvest	Production	Hydroponic type not specified	Referred as "sprout plastic package"	Not reported	Not reported	Concentration one time after treatment	Yes		Non-treated control	Duplicate
81	348	Inhibition of growth of Escherichia coli O157:H7 in fresh radish (Raphanus sativus L.) sprout production by calcinated calcium	Bari, M. L.; Kusunoki, H.; Furukawa, H.; Ikeda, H.; Isshiki, K.; Uemura, T.	1999	Journal of Food Protection	E. coli O157:H7 Sakai 387		Sprouts Radish	Not reported	Seeds	16	Chemical	Yes	9	Calcinated calcium (0.09%, pH 12.1)	Concentration	<3	(2.3 ± 0.5) 10^9	mean (CFU/ml)	3.0 - 3.2	log CFU/ml	No			mean (CFU/ml)	No				No			Overnight incubation	25	Not reported	One time application	standard deviation	Concentration	Preharvest	Production	Hydroponic type not specified	Referred as "sprout plastic package"	Not reported	Not reported	Concentration one time after treatment	Yes		Non-treated control	Duplicate
82	348	Inhibition of growth of Escherichia coli O157:H7 in fresh radish (Raphanus sativus L.) sprout production by calcinated calcium	Bari, M. L.; Kusunoki, H.; Furukawa, H.; Ikeda, H.; Isshiki, K.; Uemura, T.	1999	Journal of Food Protection	E. coli O157:H7 Sakai 387		Sprouts Radish	Not reported	Seeds	16	Chemical	Yes	9	Calcinated calcium (0.1%, pH 12.3)	Concentration	<3	(2.3 ± 0.5) 10^9	mean (CFU/ml)	3.0 - 3.2	log CFU/ml	No			mean (CFU/ml)	No				No			Overnight incubation	25	Not reported	One time application	standard deviation	Concentration	Preharvest	Production	Hydroponic type not specified	Referred as "sprout plastic package"	Not reported	Not reported	Concentration one time after treatment	Yes		Non-treated control	Duplicate
83	416	Microbial Profile of Soil-Free versus In-Soil Grown Lettuce and Intervention Methodologies to Combat Pathogen Surrogates and Spoilage Microorganisms on Lettuce	Sirsat, S. A.; Neal, J. A.	2013	Foods	E. coli surrogate (ATCC 25922 and E. coli ATCC 10798 cocktail)		Lettuce	Romaine	Edible leaves/fruit	17	Chemical	Yes	2	Acetic acid (1.25%; 2.8)	Log reduction	0.73 ± 0.23	Not reported	mean (log CFU/g)	10^8	CFU/g	No			mean (log CFU/g)	No				No			2minutes			One time application	standard deviation	Log reduction	Post harvest	Processing	Aquaponic		Glass/polycarbonate greenhouse	Research Aquaponic facility	Concentration one time after treatment	Yes		Non-treated control	Not reported
84	416	Microbial Profile of Soil-Free versus In-Soil Grown Lettuce and Intervention Methodologies to Combat Pathogen Surrogates and Spoilage Microorganisms on Lettuce	Sirsat, S. A.; Neal, J. A.	2013	Foods	Salmonella Typhimurium ATCC 53647		Lettuce	Romaine	Edible leaves/fruit	17	Chemical	Yes	2	Acetic acid (1.25%; 2.8)	Log reduction	1.55 ± 0.23	Not reported	mean (log CFU/g)	10^8	CFU/g	No			mean (log CFU/g)	No				No			2minutes			One time application	standard deviation	Log reduction	Post harvest	Processing	Aquaponic		Glass/polycarbonate greenhouse	Research Aquaponic facility	Concentration one time after treatment	Yes		Non-treated control	Not reported
85	416	Microbial Profile of Soil-Free versus In-Soil Grown Lettuce and Intervention Methodologies to Combat Pathogen Surrogates and Spoilage Microorganisms on Lettuce	Sirsat, S. A.; Neal, J. A.	2013	Foods	E. coli surrogate (ATCC 25922 and E. coli ATCC 10798 cocktail)		Lettuce	Romaine	Edible leaves/fruit	17	Chemical	Yes	2	Acetic acid (2.5%; 2.6)	Log reduction	1.43 ± 0.15	Not reported	mean (log CFU/g)	10^8	CFU/g	No			mean (log CFU/g)	No				No			1minutes			One time application	standard deviation	Log reduction	Post harvest	Processing	Aquaponic		Glass/polycarbonate greenhouse	Research Aquaponic facility	Concentration one time after treatment	Yes		Non-treated control	Not reported
86	416	Microbial Profile of Soil-Free versus In-Soil Grown Lettuce and Intervention Methodologies to Combat Pathogen Surrogates and Spoilage Microorganisms on Lettuce	Sirsat, S. A.; Neal, J. A.	2013	Foods	Salmonella Typhimurium ATCC 53647		Lettuce	Romaine	Edible leaves/fruit	17	Chemical	Yes	2	Acetic acid (2.5%; 2.6)	Log reduction	1.36 ± 0.33	Not reported	mean (log CFU/g)	10^8	CFU/g	No			mean (log CFU/g)	No				No			1minutes			One time application	standard deviation	Log reduction	Post harvest	Processing	Aquaponic		Glass/polycarbonate greenhouse	Research Aquaponic facility	Concentration one time after treatment	Yes		Non-treated control	Not reported
87	416	Microbial Profile of Soil-Free versus In-Soil Grown Lettuce and Intervention Methodologies to Combat Pathogen Surrogates and Spoilage Microorganisms on Lettuce	Sirsat, S. A.; Neal, J. A.	2013	Foods	E. coli surrogate (ATCC 25922 and E. coli ATCC 10798 cocktail)		Lettuce	Romaine	Edible leaves/fruit	17	Chemical	Yes	2	Acetic acid (5%; 2.4)	Log reduction	0.13 ± 0.15	Not reported	mean (log CFU/g)	10^8	CFU/g	No			mean (log CFU/g)	No				No			30seconds			One time application	standard deviation	Log reduction	Post harvest	Processing	Aquaponic		Glass/polycarbonate greenhouse	Research Aquaponic facility	Concentration one time after treatment	Yes		Non-treated control	Not reported
88	416	Microbial Profile of Soil-Free versus In-Soil Grown Lettuce and Intervention Methodologies to Combat Pathogen Surrogates and Spoilage Microorganisms on Lettuce	Sirsat, S. A.; Neal, J. A.	2013	Foods	Salmonella Typhimurium ATCC 53647		Lettuce	Romaine	Edible leaves/fruit	17	Chemical	Yes	2	Acetic acid (5%; 2.4)	Log reduction	0.36 ± 0.05	Not reported	mean (log CFU/g)	10^8	CFU/g	No			mean (log CFU/g)	No				No			30seconds			One time application	standard deviation	Log reduction	Post harvest	Processing	Aquaponic		Glass/polycarbonate greenhouse	Research Aquaponic facility	Concentration one time after treatment	Yes		Non-treated control	Not reported
89	416	Microbial Profile of Soil-Free versus In-Soil Grown Lettuce and Intervention Methodologies to Combat Pathogen Surrogates and Spoilage Microorganisms on Lettuce	Sirsat, S. A.; Neal, J. A.	2013	Foods	TAC		Lettuce	Romaine	Edible leaves/fruit	17	Chemical	Yes	2	Acetic acid (2.5%)	Log reduction	2.18 ±0.18	Not reported	mean (log CFU/g)	10^8	CFU/g	No			mean (log CFU/g)	No				No			1minutes			One time application	standard deviation	Log reduction	Post harvest	Processing	Aquaponic		Glass/polycarbonate greenhouse	Research Aquaponic facility	Concentration one time after treatment	Yes		Non-treated control	Not reported
90	416	Microbial Profile of Soil-Free versus In-Soil Grown Lettuce and Intervention Methodologies to Combat Pathogen Surrogates and Spoilage Microorganisms on Lettuce	Sirsat, S. A.; Neal, J. A.	2013	Foods	Coliforms		Lettuce	Romaine	Edible leaves/fruit	17	Chemical	Yes	2	Acetic acid (2.5%)	Log reduction	2.5 ±0.51	Not reported	mean (log CFU/g)	10^8	CFU/g	No			mean (log CFU/g)	No				No			1minutes			One time application	standard deviation	Log reduction	Post harvest	Processing	Aquaponic		Glass/polycarbonate greenhouse	Research Aquaponic facility	Concentration one time after treatment	Yes		Non-treated control	Not reported
91	416	Microbial Profile of Soil-Free versus In-Soil Grown Lettuce and Intervention Methodologies to Combat Pathogen Surrogates and Spoilage Microorganisms on Lettuce	Sirsat, S. A.; Neal, J. A.	2013	Foods	E. coli generic		Lettuce	Romaine	Edible leaves/fruit	17	Chemical	Yes	2	Acetic acid (2.5%)	Log reduction	1.46 ±1.51	Not reported	mean (log CFU/g)	10^8	CFU/g	No			mean (log CFU/g)	No				No			1minutes			One time application	standard deviation	Log reduction	Post harvest	Processing	Aquaponic		Glass/polycarbonate greenhouse	Research Aquaponic facility	Concentration one time after treatment	Yes		Non-treated control	Not reported
92	416	Microbial Profile of Soil-Free versus In-Soil Grown Lettuce and Intervention Methodologies to Combat Pathogen Surrogates and Spoilage Microorganisms on Lettuce	Sirsat, S. A.; Neal, J. A.	2013	Foods	Yeast		Lettuce	Romaine	Edible leaves/fruit	17	Chemical	Yes	2	Acetic acid (2.5%)	Log reduction	3.7 ±1.4	Not reported	mean (log CFU/g)	10^8	CFU/g	No			mean (log CFU/g)	No				No			1minutes			One time application	standard deviation	Log reduction	Post harvest	Processing	Aquaponic		Glass/polycarbonate greenhouse	Research Aquaponic facility	Concentration one time after treatment	Yes		Non-treated control	Not reported
93	416	Microbial Profile of Soil-Free versus In-Soil Grown Lettuce and Intervention Methodologies to Combat Pathogen Surrogates and Spoilage Microorganisms on Lettuce	Sirsat, S. A.; Neal, J. A.	2013	Foods	Molds		Lettuce	Romaine	Edible leaves/fruit	17	Chemical	Yes	2	Acetic acid (2.5%)	Log reduction	2.9 ±0.4	Not reported	mean (log CFU/g)	10^8	CFU/g	No			mean (log CFU/g)	No				No			1minutes			One time application	standard deviation	Log reduction	Post harvest	Processing	Aquaponic		Glass/polycarbonate greenhouse	Research Aquaponic facility	Concentration one time after treatment	Yes		Non-treated control	Not reported
94	419	Microbiological analysis of sprouts and effect of spices on microbial load	Deb, M. P.; Joshi, P. A.	2007	Journal of Food Science and Technology (Mysore)	TAC		Sprouts (pea, broad bean, dew gram, green gram)	Vatana, Val, Matki, Green gram,	Edible leaves/fruit	18	Chemical	Yes	10	Dill spices (1%)	Concentration	7.72	8.7	mean (log CFU/g)	NA	NA	No			mean (log CFU/g)	No				No			Overnight incubation	8	Not reported	One time application	Not reported	Concentration	Post harvest	Storage	Hydroponic type not specified	Seeds soaked in water	Not reported	Not reported	Concentration one time after treatment	No	Extrapolated	Non-treated control	Not reported
95	419	Microbiological analysis of sprouts and effect of spices on microbial load	Deb, M. P.; Joshi, P. A.	2007	Journal of Food Science and Technology (Mysore)	TAC		Sprouts (pea, broad bean, dew gram, green gram)	Vatana, Val, Matki, Green gram,	Edible leaves/fruit	18	Chemical	Yes	10	Dill spices (2%)	Concentration	6.75	8.7	mean (log CFU/g)	NA	NA	No			mean (log CFU/g)	No				No			Overnight incubation	8	Not reported	One time application	Not reported	Concentration	Post harvest	Storage	Hydroponic type not specified	Seeds soaked in water	Not reported	Not reported	Concentration one time after treatment	No	Extrapolated	Non-treated control	Not reported
96	419	Microbiological analysis of sprouts and effect of spices on microbial load	Deb, M. P.; Joshi, P. A.	2007	Journal of Food Science and Technology (Mysore)	TAC		Sprouts (pea, broad bean, dew gram, green gram)	Vatana, Val, Matki, Green gram,	Edible leaves/fruit	18	Chemical	Yes	10	False pepper spices (1%)	Concentration	7.55	8.7	mean (log CFU/g)	NA	NA	No			mean (log CFU/g)	No				No			Overnight incubation	8	Not reported	One time application	Not reported	Concentration	Post harvest	Storage	Hydroponic type not specified	Seeds soaked in water	Not reported	Not reported	Concentration one time after treatment	No	Extrapolated	Non-treated control	Not reported
97	419	Microbiological analysis of sprouts and effect of spices on microbial load	Deb, M. P.; Joshi, P. A.	2007	Journal of Food Science and Technology (Mysore)	TAC		Sprouts (pea, broad bean, dew gram, green gram)	Vatana, Val, Matki, Green gram,	Edible leaves/fruit	18	Chemical	Yes	10	False pepper spices (2%)	Concentration	6.65	8.7	mean (log CFU/g)	NA	NA	No			mean (log CFU/g)	No				No			Overnight incubation	8	Not reported	One time application	Not reported	Concentration	Post harvest	Storage	Hydroponic type not specified	Seeds soaked in water	Not reported	Not reported	Concentration one time after treatment	No	Extrapolated	Non-treated control	Not reported
98	419	Microbiological analysis of sprouts and effect of spices on microbial load	Deb, M. P.; Joshi, P. A.	2007	Journal of Food Science and Technology (Mysore)	TAC		Sprouts (pea, broad bean, dew gram, green gram)	Vatana, Val, Matki, Green gram,	Edible leaves/fruit	18	Chemical	Yes	10	Sweet flag spices (1%)	Concentration	7.73	8.7	mean (log CFU/g)	NA	NA	No			mean (log CFU/g)	No				No			Overnight incubation	8	Not reported	One time application	Not reported	Concentration	Post harvest	Storage	Hydroponic type not specified	Seeds soaked in water	Not reported	Not reported	Concentration one time after treatment	No	Extrapolated	Non-treated control	Not reported
99	419	Microbiological analysis of sprouts and effect of spices on microbial load	Deb, M. P.; Joshi, P. A.	2007	Journal of Food Science and Technology (Mysore)	TAC		Sprouts (pea, broad bean, dew gram, green gram)	Vatana, Val, Matki, Green gram,	Edible leaves/fruit	18	Chemical	Yes	10	Sweet flag spices (2%)	Concentration	6.73	8.7	mean (log CFU/g)	NA	NA	No			mean (log CFU/g)	No				No			Overnight incubation	8	Not reported	One time application	Not reported	Concentration	Post harvest	Storage	Hydroponic type not specified	Seeds soaked in water	Not reported	Not reported	Concentration one time after treatment	No	Extrapolated	Non-treated control	Not reported
100	419	Microbiological analysis of sprouts and effect of spices on microbial load	Deb, M. P.; Joshi, P. A.	2007	Journal of Food Science and Technology (Mysore)	TAC		Sprouts (pea, broad bean, dew gram, green gram)	Vatana, Val, Matki, Green gram,	Edible leaves/fruit	18	Chemical	Yes	10	Umbrella's edge spices (1%)	Concentration	7.75	8.7	mean (log CFU/g)	NA	NA	No			mean (log CFU/g)	No				No			Overnight incubation	8	Not reported	One time application	Not reported	Concentration	Post harvest	Storage	Hydroponic type not specified	Seeds soaked in water	Not reported	Not reported	Concentration one time after treatment	No	Extrapolated	Non-treated control	Not reported
101	419	Microbiological analysis of sprouts and effect of spices on microbial load	Deb, M. P.; Joshi, P. A.	2007	Journal of Food Science and Technology (Mysore)	TAC		Sprouts (pea, broad bean, dew gram, green gram)	Vatana, Val, Matki, Green gram,	Edible leaves/fruit	18	Chemical	Yes	10	Umbrella's edge spices (2%)	Concentration	6.7	8.7	mean (log CFU/g)	NA	NA	No			mean (log CFU/g)	No				No			Overnight incubation	8	Not reported	One time application	Not reported	Concentration	Post harvest	Storage	Hydroponic type not specified	Seeds soaked in water	Not reported	Not reported	Concentration one time after treatment	No	Extrapolated	Non-treated control	Not reported
102	419	Microbiological analysis of sprouts and effect of spices on microbial load	Deb, M. P.; Joshi, P. A.	2007	Journal of Food Science and Technology (Mysore)	TAC		Sprouts (pea, broad bean, dew gram, green gram)	Vatana, Val, Matki, Green gram,	Edible leaves/fruit	18	Chemical	Yes	10	Black pepper spices (1%)	Concentration	7.7	8.7	mean (log CFU/g)	NA	NA	No			mean (log CFU/g)	No				No			Overnight incubation	8	Not reported	One time application	Not reported	Concentration	Post harvest	Storage	Hydroponic type not specified	Seeds soaked in water	Not reported	Not reported	Concentration one time after treatment	No	Extrapolated	Non-treated control	Not reported
103	419	Microbiological analysis of sprouts and effect of spices on microbial load	Deb, M. P.; Joshi, P. A.	2007	Journal of Food Science and Technology (Mysore)	TAC		Sprouts (pea, broad bean, dew gram, green gram)	Vatana, Val, Matki, Green gram,	Edible leaves/fruit	18	Chemical	Yes	10	Black pepper spices (2%)	Concentration	6.7	8.7	mean (log CFU/g)	NA	NA	No			mean (log CFU/g)	No				No			Overnight incubation	8	Not reported	One time application	Not reported	Concentration	Post harvest	Storage	Hydroponic type not specified	Seeds soaked in water	Not reported	Not reported	Concentration one time after treatment	No	Extrapolated	Non-treated control	Not reported
104	472	Peracetic Acid Sanitation on Arugula Microgreens Contaminated with Surface-Attached and Internalized Tulane Virus and Rotavirus	Fuzawa, M.; Duan, J.; Shisler, J. L.; Nguyen, T. H.	2021	Food Environ Virol	Rotavirus		Microgreen Arugula	Not reported	Edible leaves/fruit/root external	19	Chemical	Yes	11	Peroxyacetic acid (PAA; 30ppm)	Log reduction	~3	Not reported	mean (log PFU/g)	1 x 10^6	PFU/ml	No			mean (log PFU/g)	No				No			3minutes	Room temperature	Not reported	One time application	Standard deviation	Log reduction	Post harvest	Processing	Deep water culture	Lab scale	Not reported	Not reported	Concentration overtime after treatment	Yes		Non-treated control	Not reported
105	472	Peracetic Acid Sanitation on Arugula Microgreens Contaminated with Surface-Attached and Internalized Tulane Virus and Rotavirus	Fuzawa, M.; Duan, J.; Shisler, J. L.; Nguyen, T. H.	2021	Food Environ Virol	Rotavirus		Microgreen Arugula	Not reported	Edible leaves/fruit/root internal	19	Chemical	Yes	11	Peroxyacetic acid (PAA; 30ppm)	Log reduction	~1.5	Not reported	mean (log PFU/g)	1 x 10^6	PFU/ml	No			mean (log PFU/g)	No				No			3minutes	Room temperature	Not reported	One time application	Standard deviation	Log reduction	Post harvest	Processing	Deep water culture	Lab scale	Not reported	Not reported	Concentration overtime after treatment	Yes		Non-treated control	Not reported
106	472	Peracetic Acid Sanitation on Arugula Microgreens Contaminated with Surface-Attached and Internalized Tulane Virus and Rotavirus	Fuzawa, M.; Duan, J.; Shisler, J. L.; Nguyen, T. H.	2021	Food Environ Virol	Rotavirus		Microgreen Arugula	Not reported	Edible leaves/fruit/root external	19	Chemical	Yes	11	Peroxyacetic acid (PAA; 80ppm)	Log reduction	~5	Not reported	mean (log PFU/g)	1 x 10^6	PFU/ml	No			mean (log PFU/g)	No				No			3minutes	Room temperature	Not reported	One time application	Standard deviation	Log reduction	Post harvest	Processing	Deep water culture	Lab scale	Not reported	Not reported	Concentration overtime after treatment	Yes		Non-treated control	Not reported
107	472	Peracetic Acid Sanitation on Arugula Microgreens Contaminated with Surface-Attached and Internalized Tulane Virus and Rotavirus	Fuzawa, M.; Duan, J.; Shisler, J. L.; Nguyen, T. H.	2021	Food Environ Virol	Rotavirus		Microgreen Arugula	Not reported	Edible leaves/fruit/root internal	19	Chemical	Yes	11	Peroxyacetic acid (PAA; 80ppm)	Log reduction	~1.5	Not reported	mean (log PFU/g)	1 x 10^6	PFU/ml	No			mean (log PFU/g)	No				No			3minutes	Room temperature	Not reported	One time application	Standard deviation	Log reduction	Post harvest	Processing	Deep water culture	Lab scale	Not reported	Not reported	Concentration overtime after treatment	Yes		Non-treated control	Not reported
108	472	Peracetic Acid Sanitation on Arugula Microgreens Contaminated with Surface-Attached and Internalized Tulane Virus and Rotavirus	Fuzawa, M.; Duan, J.; Shisler, J. L.; Nguyen, T. H.	2021	Food Environ Virol	Tulane virus		Microgreen Arugula	Not reported	Edible leaves/fruit/root external	19	Chemical	Yes	11	Peroxyacetic acid (PAA; 30ppm)	Log reduction	~1.5	Not reported	mean (log PFU/g)	1 x 10^6	PFU/ml	No			mean (log PFU/g)	No				No			3minutes	Room temperature	Not reported	One time application	Standard deviation	Log reduction	Post harvest	Processing	Deep water culture	Lab scale	Not reported	Not reported	Concentration overtime after treatment	Yes		Non-treated control	Not reported
109	472	Peracetic Acid Sanitation on Arugula Microgreens Contaminated with Surface-Attached and Internalized Tulane Virus and Rotavirus	Fuzawa, M.; Duan, J.; Shisler, J. L.; Nguyen, T. H.	2021	Food Environ Virol	Tulane virus		Microgreen Arugula	Not reported	Edible leaves/fruit/root internal	19	Chemical	Yes	11	Peroxyacetic acid (PAA; 30ppm)	Log reduction	~1.4	Not reported	mean (log PFU/g)	1 x 10^6	PFU/ml	No			mean (log PFU/g)	No				No			3minutes	Room temperature	Not reported	One time application	Standard deviation	Log reduction	Post harvest	Processing	Deep water culture	Lab scale	Not reported	Not reported	Concentration overtime after treatment	Yes		Non-treated control	Not reported
110	472	Peracetic Acid Sanitation on Arugula Microgreens Contaminated with Surface-Attached and Internalized Tulane Virus and Rotavirus	Fuzawa, M.; Duan, J.; Shisler, J. L.; Nguyen, T. H.	2021	Food Environ Virol	Tulane virus		Microgreen Arugula	Not reported	Edible leaves/fruit/root external	19	Chemical	Yes	11	Peroxyacetic acid (PAA; 80ppm)	Log reduction	~2.6	Not reported	mean (log PFU/g)	1 x 10^6	PFU/ml	No			mean (log PFU/g)	No				No			3minutes	Room temperature	Not reported	One time application	Standard deviation	Log reduction	Post harvest	Processing	Deep water culture	Lab scale	Not reported	Not reported	Concentration overtime after treatment	Yes		Non-treated control	Not reported
111	472	Peracetic Acid Sanitation on Arugula Microgreens Contaminated with Surface-Attached and Internalized Tulane Virus and Rotavirus	Fuzawa, M.; Duan, J.; Shisler, J. L.; Nguyen, T. H.	2021	Food Environ Virol	Tulane virus		Microgreen Arugula	Not reported	Edible leaves/fruit/root internal	19	Chemical	Yes	11	Peroxyacetic acid (PAA; 80ppm)	Log reduction	~1.9	Not reported	mean (log PFU/g)	1 x 10^6	PFU/ml	No			mean (log PFU/g)	No				No			3minutes	Room temperature	Not reported	One time application	Standard deviation	Log reduction	Post harvest	Processing	Deep water culture	Lab scale	Not reported	Not reported	Concentration overtime after treatment	Yes		Non-treated control	Not reported
112	597	Sanitizer efficacy in reducing microbial load on commercially grown hydroponic lettuce	Dankwa, A. S.; Machado, R. M.; Perry, J. J.	2021	J Sci Food Agric	TAC		Lettuce	Not reported	Edible leaves/fruits	20	Chemical	Yes	1	Chlorine (200ppm)	Concentration	3	4.4	mean (log CFU/g)	NA	NA	No			mean (log CFU/g)	No				Yes	Flip or no flip	Data not shown	14days	Not reported	Not reported	One time application	Not reported	Concentration	Post harvest	Processing	Hydroponic type not specified	Peat moss	Glass/polycarbonate greenhouse	Commercial greenhouse facility	Concentration one time after treatment	No	Extrapolated	Non-treated control	Quadruple
113	597	Sanitizer efficacy in reducing microbial load on commercially grown hydroponic lettuce	Dankwa, A. S.; Machado, R. M.; Perry, J. J.	2021	J Sci Food Agric	TAC		Lettuce	Not reported	Roots	20	Chemical	Yes	1	Chlorine (200ppm)	Concentration	7.5	8	mean (log MPN/g)	NA	NA	No			mean (log MPN/g)	No				Yes	Flip or no flip	Data not shown	14days	Not reported	Not reported	One time application	Not reported	Concentration	Post harvest	Processing	Hydroponic type not specified	Peat moss	Glass/polycarbonate greenhouse	Commercial greenhouse facility	Concentration one time after treatment	No	Extrapolated	Non-treated control	Quadruple
114	597	Sanitizer efficacy in reducing microbial load on commercially grown hydroponic lettuce	Dankwa, A. S.; Machado, R. M.; Perry, J. J.	2021	J Sci Food Agric	TAC		Lettuce	Not reported	Plugs	20	Chemical	Yes	1	Chlorine (200ppm)	Concentration	7	7	mean (log CFU/g)	NA	NA	No			mean (log CFU/g)	No				Yes	Flip or no flip	Data not shown	14days	Not reported	Not reported	One time application	Not reported	Concentration	Post harvest	Processing	Hydroponic type not specified	Peat moss	Glass/polycarbonate greenhouse	Commercial greenhouse facility	Concentration one time after treatment	No	Extrapolated	Non-treated control	Quadruple
115	597	Sanitizer efficacy in reducing microbial load on commercially grown hydroponic lettuce	Dankwa, A. S.; Machado, R. M.; Perry, J. J.	2021	J Sci Food Agric	TAC		Lettuce	Not reported	Edible leaves/fruits	21	Chemical	Yes	11	Peroxyacetic acid (PAA, 80ppm)	Concentration	2.8	4.4	mean (log CFU/g)	NA	NA	No			mean (log CFU/g)	No				Yes	Flip or no flip	Data not shown	14days	Not reported	Not reported	One time application	Not reported	Concentration	Post harvest	Processing	Hydroponic type not specified	Peat moss	Glass/polycarbonate greenhouse	Commercial greenhouse facility	Concentration one time after treatment	No	Extrapolated	Non-treated control	Quadruple
116	597	Sanitizer efficacy in reducing microbial load on commercially grown hydroponic lettuce	Dankwa, A. S.; Machado, R. M.; Perry, J. J.	2021	J Sci Food Agric	TAC		Lettuce	Not reported	Roots	21	Chemical	Yes	11	Peroxyacetic acid (PAA, 80ppm)	Concentration	7	8	mean (log CFU/g)	NA	NA	No			mean (log CFU/g)	No				Yes	Flip or no flip	Data not shown	14days	Not reported	Not reported	One time application	Not reported	Concentration	Post harvest	Processing	Hydroponic type not specified	Peat moss	Glass/polycarbonate greenhouse	Commercial greenhouse facility	Concentration one time after treatment	No	Extrapolated	Non-treated control	Quadruple
117	597	Sanitizer efficacy in reducing microbial load on commercially grown hydroponic lettuce	Dankwa, A. S.; Machado, R. M.; Perry, J. J.	2021	J Sci Food Agric	TAC		Lettuce	Not reported	Plugs	21	Chemical	Yes	11	Peroxyacetic acid (PAA, 80ppm)	Concentration	7	7	mean (log MPN/g)	NA	NA	No			mean (log MPN/g)	No				Yes	Flip or no flip	Data not shown	14days	Not reported	Not reported	One time application	Not reported	Concentration	Post harvest	Processing	Hydroponic type not specified	Peat moss	Glass/polycarbonate greenhouse	Commercial greenhouse facility	Concentration one time after treatment	No	Extrapolated	Non-treated control	Quadruple
118	597	Sanitizer efficacy in reducing microbial load on commercially grown hydroponic lettuce	Dankwa, A. S.; Machado, R. M.; Perry, J. J.	2021	J Sci Food Agric	Coliforms		Lettuce	Not reported	Edible leaves/fruits	20	Chemical	Yes	1	Chlorine (200ppm)	Concentration	0.5	4.4	mean (log CFU/g)	NA	NA	No			mean (log CFU/g)	No				Yes	Flip or no flip	Data not shown	14days	Not reported	Not reported	One time application	Not reported	Concentration	Post harvest	Processing	Hydroponic type not specified	Peat moss	Glass/polycarbonate greenhouse	Commercial greenhouse facility	Concentration one time after treatment	No	Extrapolated	Non-treated control	Quadruple
119	597	Sanitizer efficacy in reducing microbial load on commercially grown hydroponic lettuce	Dankwa, A. S.; Machado, R. M.; Perry, J. J.	2021	J Sci Food Agric	Coliforms		Lettuce	Not reported	Roots	20	Chemical	Yes	1	Chlorine (200ppm)	Concentration	2.7	8	mean (log CFU/g)	NA	NA	No			mean (log CFU/g)	No				Yes	Flip or no flip	Data not shown	14days	Not reported	Not reported	One time application	Not reported	Concentration	Post harvest	Processing	Hydroponic type not specified	Peat moss	Glass/polycarbonate greenhouse	Commercial greenhouse facility	Concentration one time after treatment	No	Extrapolated	Non-treated control	Quadruple
120	597	Sanitizer efficacy in reducing microbial load on commercially grown hydroponic lettuce	Dankwa, A. S.; Machado, R. M.; Perry, J. J.	2021	J Sci Food Agric	Coliforms		Lettuce	Not reported	Plugs	20	Chemical	Yes	1	Chlorine (200ppm)	Concentration	2.8	7	mean (log CFU/g)	NA	NA	No			mean (log CFU/g)	No				Yes	Flip or no flip	Data not shown	14days	Not reported	Not reported	One time application	Not reported	Concentration	Post harvest	Processing	Hydroponic type not specified	Peat moss	Glass/polycarbonate greenhouse	Commercial greenhouse facility	Concentration one time after treatment	No	Extrapolated	Non-treated control	Quadruple
121	597	Sanitizer efficacy in reducing microbial load on commercially grown hydroponic lettuce	Dankwa, A. S.; Machado, R. M.; Perry, J. J.	2021	J Sci Food Agric	Coliforms		Lettuce	Not reported	Edible leaves/fruits	21	Chemical	Yes	11	Peroxyacetic acid (PAA, 80ppm)	Concentration	0.5	4.4	mean (log MPN/g)	NA	NA	No			mean (log MPN/g)	No				Yes	Flip or no flip	Data not shown	14days	Not reported	Not reported	One time application	Not reported	Concentration	Post harvest	Processing	Hydroponic type not specified	Peat moss	Glass/polycarbonate greenhouse	Commercial greenhouse facility	Concentration one time after treatment	No	Extrapolated	Non-treated control	Quadruple
122	597	Sanitizer efficacy in reducing microbial load on commercially grown hydroponic lettuce	Dankwa, A. S.; Machado, R. M.; Perry, J. J.	2021	J Sci Food Agric	Coliforms		Lettuce	Not reported	Roots	21	Chemical	Yes	11	Peroxyacetic acid (PAA, 80ppm)	Concentration	2.9	8	mean (log CFU/g)	NA	NA	No			mean (log CFU/g)	No				Yes	Flip or no flip	Data not shown	14days	Not reported	Not reported	One time application	Not reported	Concentration	Post harvest	Processing	Hydroponic type not specified	Peat moss	Glass/polycarbonate greenhouse	Commercial greenhouse facility	Concentration one time after treatment	No	Extrapolated	Non-treated control	Quadruple
123	597	Sanitizer efficacy in reducing microbial load on commercially grown hydroponic lettuce	Dankwa, A. S.; Machado, R. M.; Perry, J. J.	2021	J Sci Food Agric	Coliforms		Lettuce	Not reported	Plugs	21	Chemical	Yes	1	Peroxyacetic acid (PAA, 80ppm)	Concentration	3	7	mean (log CFU/g)	NA	NA	No			mean (log CFU/g)	No				Yes	Flip or no flip	Data not shown	14days	Not reported	Not reported	One time application	Not reported	Concentration	Post harvest	Processing	Hydroponic type not specified	Peat moss	Glass/polycarbonate greenhouse	Commercial greenhouse facility	Concentration one time after treatment	No	Extrapolated	Non-treated control	Quadruple
124	597	Sanitizer efficacy in reducing microbial load on commercially grown hydroponic lettuce	Dankwa, A. S.; Machado, R. M.; Perry, J. J.	2021	J Sci Food Agric	Yeast		Lettuce	Not reported	Edible leaves/fruits	20	Chemical	Yes	1	Chlorine (200ppm)	Concentration	2.6 ± 0.7	2.9 ± 0.4	mean (log CFU/g)	NA	NA	No			mean (log CFU/g)	No				Yes	Flip or no flip	Data not shown	14days	Not reported	Not reported	One time application	Standard deviation	Concentration	Post harvest	Processing	Hydroponic type not specified	Peat moss	Glass/polycarbonate greenhouse	Commercial greenhouse facility	Concentration one time after treatment	Yes		Non-treated control	Quadruple
125	597	Sanitizer efficacy in reducing microbial load on commercially grown hydroponic lettuce	Dankwa, A. S.; Machado, R. M.; Perry, J. J.	2021	J Sci Food Agric	Yeast		Lettuce	Not reported	Roots	20	Chemical	Yes	1	Chlorine (200ppm)	Concentration	5.2 ± 0.6	5.5 ± 0.4	mean (log MPN/g)	NA	NA	No			mean (log MPN/g)	No				Yes	Flip or no flip	Data not shown	14days	Not reported	Not reported	One time application	Standard deviation	Concentration	Post harvest	Processing	Hydroponic type not specified	Peat moss	Glass/polycarbonate greenhouse	Commercial greenhouse facility	Concentration one time after treatment	Yes		Non-treated control	Quadruple
126	597	Sanitizer efficacy in reducing microbial load on commercially grown hydroponic lettuce	Dankwa, A. S.; Machado, R. M.; Perry, J. J.	2021	J Sci Food Agric	Yeast		Lettuce	Not reported	Plugs	20	Chemical	Yes	1	Chlorine (200ppm)	Concentration	5.6 ± 0.5	5.6 ± 0.4	mean (log CFU/g)	NA	NA	No			mean (log CFU/g)	No				Yes	Flip or no flip	Data not shown	14days	Not reported	Not reported	One time application	Standard deviation	Concentration	Post harvest	Processing	Hydroponic type not specified	Peat moss	Glass/polycarbonate greenhouse	Commercial greenhouse facility	Concentration one time after treatment	Yes		Non-treated control	Quadruple
127	597	Sanitizer efficacy in reducing microbial load on commercially grown hydroponic lettuce	Dankwa, A. S.; Machado, R. M.; Perry, J. J.	2021	J Sci Food Agric	Yeast		Lettuce	Not reported	Edible leaves/fruits	21	Chemical	Yes	11	Peroxyacetic acid (PAA, 80ppm)	Concentration	2.5 ± 0.4	2.9 ± 0.4	mean (log CFU/g)	NA	NA	No			mean (log CFU/g)	No				Yes	Flip or no flip	Data not shown	14days	Not reported	Not reported	One time application	Standard deviation	Concentration	Post harvest	Processing	Hydroponic type not specified	Peat moss	Glass/polycarbonate greenhouse	Commercial greenhouse facility	Concentration one time after treatment	Yes		Non-treated control	Quadruple
128	597	Sanitizer efficacy in reducing microbial load on commercially grown hydroponic lettuce	Dankwa, A. S.; Machado, R. M.; Perry, J. J.	2021	J Sci Food Agric	Yeast		Lettuce	Not reported	Roots	21	Chemical	Yes	11	Peroxyacetic acid (PAA, 80ppm)	Concentration	5.2 ± 0.4	5.5 ± 0.4	mean (log CFU/g)	NA	NA	No			mean (log CFU/g)	No				Yes	Flip or no flip	Data not shown	14days	Not reported	Not reported	One time application	Standard deviation	Concentration	Post harvest	Processing	Hydroponic type not specified	Peat moss	Glass/polycarbonate greenhouse	Commercial greenhouse facility	Concentration one time after treatment	Yes		Non-treated control	Quadruple
129	597	Sanitizer efficacy in reducing microbial load on commercially grown hydroponic lettuce	Dankwa, A. S.; Machado, R. M.; Perry, J. J.	2021	J Sci Food Agric	Yeast		Lettuce	Not reported	Plugs	21	Chemical	Yes	11	Peroxyacetic acid (PAA, 80ppm)	Concentration	5.6 ± 0.6	5.6 ± 0.4	mean (log MPN/g)	NA	NA	No			mean (log MPN/g)	No				Yes	Flip or no flip	Data not shown	14days	Not reported	Not reported	One time application	Standard deviation	Concentration	Post harvest	Processing	Hydroponic type not specified	Peat moss	Glass/polycarbonate greenhouse	Commercial greenhouse facility	Concentration one time after treatment	Yes		Non-treated control	Quadruple
130	597	Sanitizer efficacy in reducing microbial load on commercially grown hydroponic lettuce	Dankwa, A. S.; Machado, R. M.; Perry, J. J.	2021	J Sci Food Agric	Molds		Lettuce	Not reported	Edible leaves/fruits	20	Chemical	Yes	1	Chlorine (200ppm)	Concentration	2.4 ± 0.6	2.6 ± 0.4	mean (log CFU/g)	NA	NA	No			mean (log CFU/g)	No				Yes	Flip or no flip	Data not shown	14days	Not reported	Not reported	One time application	Standard deviation	Concentration	Post harvest	Processing	Hydroponic type not specified	Peat moss	Glass/polycarbonate greenhouse	Commercial greenhouse facility	Concentration one time after treatment	Yes		Non-treated control	Quadruple
131	597	Sanitizer efficacy in reducing microbial load on commercially grown hydroponic lettuce	Dankwa, A. S.; Machado, R. M.; Perry, J. J.	2021	J Sci Food Agric	Molds		Lettuce	Not reported	Roots	20	Chemical	Yes	1	Chlorine (200ppm)	Concentration	4.6 ± 0.5	4.8 ± 0.5	mean (log CFU/g)	NA	NA	No			mean (log CFU/g)	No				Yes	Flip or no flip	Data not shown	14days	Not reported	Not reported	One time application	Standard deviation	Concentration	Post harvest	Processing	Hydroponic type not specified	Peat moss	Glass/polycarbonate greenhouse	Commercial greenhouse facility	Concentration one time after treatment	Yes		Non-treated control	Quadruple
132	597	Sanitizer efficacy in reducing microbial load on commercially grown hydroponic lettuce	Dankwa, A. S.; Machado, R. M.; Perry, J. J.	2021	J Sci Food Agric	Molds		Lettuce	Not reported	Plugs	20	Chemical	Yes	1	Chlorine (200ppm)	Concentration	4.8 ± 0.5	5.1 ± 0.3	mean (log CFU/g)	NA	NA	No			mean (log CFU/g)	No				Yes	Flip or no flip	Data not shown	14days	Not reported	Not reported	One time application	Standard deviation	Concentration	Post harvest	Processing	Hydroponic type not specified	Peat moss	Glass/polycarbonate greenhouse	Commercial greenhouse facility	Concentration one time after treatment	Yes		Non-treated control	Quadruple
133	597	Sanitizer efficacy in reducing microbial load on commercially grown hydroponic lettuce	Dankwa, A. S.; Machado, R. M.; Perry, J. J.	2021	J Sci Food Agric	Molds		Lettuce	Not reported	Edible leaves/fruits	21	Chemical	Yes	11	Peroxyacetic acid (PAA, 80ppm)	Concentration	2.4 ± 0.4	2.6 ± 0.4	mean (log MPN/g)	NA	NA	No			mean (log MPN/g)	No				Yes	Flip or no flip	Data not shown	14days	Not reported	Not reported	One time application	Standard deviation	Concentration	Post harvest	Processing	Hydroponic type not specified	Peat moss	Glass/polycarbonate greenhouse	Commercial greenhouse facility	Concentration one time after treatment	Yes		Non-treated control	Quadruple
134	597	Sanitizer efficacy in reducing microbial load on commercially grown hydroponic lettuce	Dankwa, A. S.; Machado, R. M.; Perry, J. J.	2021	J Sci Food Agric	Molds		Lettuce	Not reported	Roots	21	Chemical	Yes	11	Peroxyacetic acid (PAA, 80ppm)	Concentration	4.6 ± 0.5	4.8 ± 0.5	mean (log CFU/g)	NA	NA	No			mean (log CFU/g)	No				Yes	Flip or no flip	Data not shown	14days	Not reported	Not reported	One time application	Standard deviation	Concentration	Post harvest	Processing	Hydroponic type not specified	Peat moss	Glass/polycarbonate greenhouse	Commercial greenhouse facility	Concentration one time after treatment	Yes		Non-treated control	Quadruple
135	597	Sanitizer efficacy in reducing microbial load on commercially grown hydroponic lettuce	Dankwa, A. S.; Machado, R. M.; Perry, J. J.	2021	J Sci Food Agric	Molds		Lettuce	Not reported	Plugs	21	Chemical	Yes	11	Peroxyacetic acid (PAA, 80ppm)	Concentration	5.0 ± 0.5	5.1 ± 0.3	mean (log CFU/g)	NA	NA	No			mean (log CFU/g)	No				Yes	Flip or no flip	Data not shown	14days	Not reported	Not reported	One time application	Standard deviation	Concentration	Post harvest	Processing	Hydroponic type not specified	Peat moss	Glass/polycarbonate greenhouse	Commercial greenhouse facility	Concentration one time after treatment	Yes		Non-treated control	Quadruple
136	604	Screening of Escherichia coli O157:H7 from hydroponic and organic 'Butterhead' lettuce after aqueous ozone treatment and its effect on postharvest quality	Fairuz, Y. S.; Mahmud, T. M. M.; Ahmad, S. H.; Harizul, A.; Farinazleen, M. G.; Abdullah, H.; Latifah, M. N.	2013	Acta Horticulturae	E. coli O157:H7 unknown		Lettuce	Butterhead	Edible leaves/fruit	22	Chemical	Yes	7	Aqueous ozone (3mg/l)	Concentration	0.3	0.7	mean (log CFU/g)	Not reported	Not reported	No			mean (log CFU/g)	No				No			12days	10	Not reported	One time application	Not reported	Concentration	Post harvest	Storage	Hydroponic type not specified		Rain Shelter	Research laboratory	Concentration overtime after treatment	Yes		Non-treated control	Not reported
137	604	Screening of Escherichia coli O157:H7 from hydroponic and organic 'Butterhead' lettuce after aqueous ozone treatment and its effect on postharvest quality	Fairuz, Y. S.; Mahmud, T. M. M.; Ahmad, S. H.; Harizul, A.; Farinazleen, M. G.; Abdullah, H.; Latifah, M. N.	2013	Acta Horticulturae	E. coli O157:H7 unknown		Lettuce	Butterhead	Edible leaves/fruit	22	Chemical	Yes	7	Aqueous ozone (5mg/l)	Concentration	0.5	0.7	mean (log CFU/g)	Not reported	Not reported	No			mean (log CFU/g)	No				No			12days	10	Not reported	One time application	Not reported	Concentration	Post harvest	Storage	Hydroponic type not specified		Rain Shelter	Research laboratory	Concentration overtime after treatment	Yes		Non-treated control	Not reported
138	687	Use of high hydrostatic pressure to inactivate Escherichia coli O157:H7 and Salmonella enterica internalized within and adhered to preharvest contaminated green onions	Neetoo, H.; Lu, Y. J.; Wu, C. Q.; Chen, H. Q.	2012	Applied and Environmental Microbiology	E. coli O157:H7		Green onions	Not reported	Edible leaves/fruit-water soak	23	Physical	No	C		Concentration		5.2 ± 0.3	mean (log CFU/g)	5 x 10^8	CFU/ml	Yes	High hydrostatic pressure (HHP, 300MPa)	1.9 ± 0.2	mean (log CFU/g)	No				No			2minutes	20	Not reported	One time application	standard deviation	Concentration	Post harvest	Processing	Hydroponic type not specified	Conical flasks with water	Not reported	Research laboratory facility	Concentration one time after treatment	Yes		Non-treated control	Triplicate
139	687	Use of high hydrostatic pressure to inactivate Escherichia coli O157:H7 and Salmonella enterica internalized within and adhered to preharvest contaminated green onions	Neetoo, H.; Lu, Y. J.; Wu, C. Q.; Chen, H. Q.	2012	Applied and Environmental Microbiology	E. coli O157:H7		Green onions	Not reported	Edible leaves/fruit-water soak	23	Physical	No	C		Concentration		5.2 ± 0.3	mean (log CFU/g)	5 x 10^8	CFU/ml	Yes	High hydrostatic pressure (HHP, 350MPa)	1.4 ± 0.7	mean (log CFU/g)	No				No			2minutes	20	Not reported	One time application	standard deviation	Concentration	Post harvest	Processing	Hydroponic type not specified	Conical flasks with water	Not reported	Research laboratory facility	Concentration one time after treatment	Yes		Non-treated control	Triplicate
140	687	Use of high hydrostatic pressure to inactivate Escherichia coli O157:H7 and Salmonella enterica internalized within and adhered to preharvest contaminated green onions	Neetoo, H.; Lu, Y. J.; Wu, C. Q.; Chen, H. Q.	2012	Applied and Environmental Microbiology	E. coli O157:H7		Green onions	Not reported	Edible leaves/fruit-water soak	23	Physical	No	C		Concentration		5.2 ± 0.3	mean (log CFU/g)	5 x 10^8	CFU/ml	Yes	High hydrostatic pressure (HHP, 400MPa)	<0.7 (3/3)	mean (log CFU/g)	No				No			2minutes	20	Not reported	One time application	standard deviation	Concentration	Post harvest	Processing	Hydroponic type not specified	Conical flasks with water	Not reported	Research laboratory facility	Concentration one time after treatment	Yes		Non-treated control	Triplicate
141	687	Use of high hydrostatic pressure to inactivate Escherichia coli O157:H7 and Salmonella enterica internalized within and adhered to preharvest contaminated green onions	Neetoo, H.; Lu, Y. J.; Wu, C. Q.; Chen, H. Q.	2012	Applied and Environmental Microbiology	E. coli O157:H7		Green onions	Not reported	Edible leaves/fruit-water soak	23	Physical	No	C		Concentration		5.2 ± 0.3	mean (log CFU/g)	5 x 10^8	CFU/ml	Yes	High hydrostatic pressure (HHP, 450MPa)	<0.7 (0/3)	mean (log CFU/g)	No				No			2minutes	20	Not reported	One time application	standard deviation	Concentration	Post harvest	Processing	Hydroponic type not specified	Conical flasks with water	Not reported	Research laboratory facility	Concentration one time after treatment	Yes		Non-treated control	Triplicate
142	687	Use of high hydrostatic pressure to inactivate Escherichia coli O157:H7 and Salmonella enterica internalized within and adhered to preharvest contaminated green onions	Neetoo, H.; Lu, Y. J.; Wu, C. Q.; Chen, H. Q.	2012	Applied and Environmental Microbiology	E. coli O157:H7		Green onions	Not reported	Edible leaves/fruit-water soak	23	Physical	No	C		Concentration		5.2 ± 0.3	mean (log CFU/g)	5 x 10^8	CFU/ml	Yes	High hydrostatic pressure (HHP, 500MPa)	<0.7 (0/3)	mean (log CFU/g)	No				No			2minutes	20	Not reported	One time application	standard deviation	Concentration	Post harvest	Processing	Hydroponic type not specified	Conical flasks with water	Not reported	Research laboratory facility	Concentration one time after treatment	Yes		Non-treated control	Triplicate
143	687	Use of high hydrostatic pressure to inactivate Escherichia coli O157:H7 and Salmonella enterica internalized within and adhered to preharvest contaminated green onions	Neetoo, H.; Lu, Y. J.; Wu, C. Q.; Chen, H. Q.	2012	Applied and Environmental Microbiology	E. coli O157:H7		Green onions	Not reported	Edible leaves/fruit-water soak	23	Physical	No	C		Concentration		5.2 ± 0.3	mean (log CFU/g)	5 x 10^8	CFU/ml	Yes	High hydrostatic pressure (HHP, 300MPa)	2.0 ± 0.3	mean (log CFU/g)	No				No			2minutes	40	Not reported	One time application	standard deviation	Concentration	Post harvest	Processing	Hydroponic type not specified	Conical flasks with water	Not reported	Research laboratory facility	Concentration one time after treatment	Yes		Non-treated control	Triplicate
144	687	Use of high hydrostatic pressure to inactivate Escherichia coli O157:H7 and Salmonella enterica internalized within and adhered to preharvest contaminated green onions	Neetoo, H.; Lu, Y. J.; Wu, C. Q.; Chen, H. Q.	2012	Applied and Environmental Microbiology	E. coli O157:H7		Green onions	Not reported	Edible leaves/fruit-water soak	23	Physical	No	C		Concentration		5.2 ± 0.3	mean (log CFU/g)	5 x 10^8	CFU/ml	Yes	High hydrostatic pressure (HHP, 350MPa)	0.2 ± 0.2	mean (log CFU/g)	No				No			2minutes	40	Not reported	One time application	standard deviation	Concentration	Post harvest	Processing	Hydroponic type not specified	Conical flasks with water	Not reported	Research laboratory facility	Concentration one time after treatment	Yes		Non-treated control	Triplicate
145	687	Use of high hydrostatic pressure to inactivate Escherichia coli O157:H7 and Salmonella enterica internalized within and adhered to preharvest contaminated green onions	Neetoo, H.; Lu, Y. J.; Wu, C. Q.; Chen, H. Q.	2012	Applied and Environmental Microbiology	E. coli O157:H7		Green onions	Not reported	Edible leaves/fruit-water soak	23	Physical	No	C		Concentration		5.2 ± 0.3	mean (log CFU/g)	5 x 10^8	CFU/ml	Yes	High hydrostatic pressure (HHP, 400MPa)	<0.7 (0/3)	mean (log CFU/g)	No				No			2minutes	40	Not reported	One time application	standard deviation	Concentration	Post harvest	Processing	Hydroponic type not specified	Conical flasks with water	Not reported	Research laboratory facility	Concentration one time after treatment	Yes		Non-treated control	Triplicate
146	687	Use of high hydrostatic pressure to inactivate Escherichia coli O157:H7 and Salmonella enterica internalized within and adhered to preharvest contaminated green onions	Neetoo, H.; Lu, Y. J.; Wu, C. Q.; Chen, H. Q.	2012	Applied and Environmental Microbiology	E. coli O157:H7		Green onions	Not reported	Edible leaves/fruit-water soak	23	Physical	No	C		Concentration		5.2 ± 0.3	mean (log CFU/g)	5 x 10^8	CFU/ml	Yes	High hydrostatic pressure (HHP, 450MPa)	<0.7 (0/3)	mean (log CFU/g)	No				No			2minutes	40	Not reported	One time application	standard deviation	Concentration	Post harvest	Processing	Hydroponic type not specified	Conical flasks with water	Not reported	Research laboratory facility	Concentration one time after treatment	Yes		Non-treated control	Triplicate
147	687	Use of high hydrostatic pressure to inactivate Escherichia coli O157:H7 and Salmonella enterica internalized within and adhered to preharvest contaminated green onions	Neetoo, H.; Lu, Y. J.; Wu, C. Q.; Chen, H. Q.	2012	Applied and Environmental Microbiology	E. coli O157:H7		Green onions	Not reported	Edible leaves/fruit-water soak	23	Physical	No	C		Concentration		5.2 ± 0.3	mean (log CFU/g)	5 x 10^8	CFU/ml	Yes	High hydrostatic pressure (HHP, 500MPa)	<0.7 (0/3)	mean (log CFU/g)	No				No			2minutes	40	Not reported	One time application	standard deviation	Concentration	Post harvest	Processing	Hydroponic type not specified	Conical flasks with water	Not reported	Research laboratory facility	Concentration one time after treatment	Yes		Non-treated control	Triplicate
148	687	Use of high hydrostatic pressure to inactivate Escherichia coli O157:H7 and Salmonella enterica internalized within and adhered to preharvest contaminated green onions	Neetoo, H.; Lu, Y. J.; Wu, C. Q.; Chen, H. Q.	2012	Applied and Environmental Microbiology	Salmonella spp		Green onions	Not reported	Edible leaves/fruit-water soak	23	Physical	No	C		Concentration		5.1 ± 0.2	mean (log CFU/g)	5 x 10^8	CFU/ml	Yes	High hydrostatic pressure (HHP, 300MPa)	2.1 ± 0.2	mean (log CFU/g)	No				No			2minutes	20	Not reported	One time application	standard deviation	Concentration	Post harvest	Processing	Hydroponic type not specified	Conical flasks with water	Not reported	Research laboratory facility	Concentration one time after treatment	Yes		Non-treated control	Triplicate
149	687	Use of high hydrostatic pressure to inactivate Escherichia coli O157:H7 and Salmonella enterica internalized within and adhered to preharvest contaminated green onions	Neetoo, H.; Lu, Y. J.; Wu, C. Q.; Chen, H. Q.	2012	Applied and Environmental Microbiology	Salmonella spp		Green onions	Not reported	Edible leaves/fruit-water soak	23	Physical	No	C		Concentration		5.1 ± 0.2	mean (log CFU/g)	5 x 10^8	CFU/ml	Yes	High hydrostatic pressure (HHP, 350MPa)	<0.7 (3/3)	mean (log CFU/g)	No				No			2minutes	20	Not reported	One time application	standard deviation	Concentration	Post harvest	Processing	Hydroponic type not specified	Conical flasks with water	Not reported	Research laboratory facility	Concentration one time after treatment	Yes		Non-treated control	Triplicate
150	687	Use of high hydrostatic pressure to inactivate Escherichia coli O157:H7 and Salmonella enterica internalized within and adhered to preharvest contaminated green onions	Neetoo, H.; Lu, Y. J.; Wu, C. Q.; Chen, H. Q.	2012	Applied and Environmental Microbiology	Salmonella spp		Green onions	Not reported	Edible leaves/fruit-water soak	23	Physical	No	C		Concentration		5.1 ± 0.2	mean (log CFU/g)	5 x 10^8	CFU/ml	Yes	High hydrostatic pressure (HHP, 400MPa)	<0.7 (1/3)	mean (log CFU/g)	No				No			2minutes	20	Not reported	One time application	standard deviation	Concentration	Post harvest	Processing	Hydroponic type not specified	Conical flasks with water	Not reported	Research laboratory facility	Concentration one time after treatment	Yes		Non-treated control	Triplicate
151	687	Use of high hydrostatic pressure to inactivate Escherichia coli O157:H7 and Salmonella enterica internalized within and adhered to preharvest contaminated green onions	Neetoo, H.; Lu, Y. J.; Wu, C. Q.; Chen, H. Q.	2012	Applied and Environmental Microbiology	Salmonella spp		Green onions	Not reported	Edible leaves/fruit-water soak	23	Physical	No	C		Concentration		5.1 ± 0.2	mean (log CFU/g)	5 x 10^8	CFU/ml	Yes	High hydrostatic pressure (HHP, 450MPa)	<0.7 (0/3)	mean (log CFU/g)	No				No			2minutes	20	Not reported	One time application	standard deviation	Concentration	Post harvest	Processing	Hydroponic type not specified	Conical flasks with water	Not reported	Research laboratory facility	Concentration one time after treatment	Yes		Non-treated control	Triplicate
152	687	Use of high hydrostatic pressure to inactivate Escherichia coli O157:H7 and Salmonella enterica internalized within and adhered to preharvest contaminated green onions	Neetoo, H.; Lu, Y. J.; Wu, C. Q.; Chen, H. Q.	2012	Applied and Environmental Microbiology	Salmonella spp		Green onions	Not reported	Edible leaves/fruit-water soak	23	Physical	No	C		Concentration		5.1 ± 0.2	mean (log CFU/g)	5 x 10^8	CFU/ml	Yes	High hydrostatic pressure (HHP, 500MPa)	<0.7 (0/3)	mean (log CFU/g)	No				No			2minutes	20	Not reported	One time application	standard deviation	Concentration	Post harvest	Processing	Hydroponic type not specified	Conical flasks with water	Not reported	Research laboratory facility	Concentration one time after treatment	Yes		Non-treated control	Triplicate
153	687	Use of high hydrostatic pressure to inactivate Escherichia coli O157:H7 and Salmonella enterica internalized within and adhered to preharvest contaminated green onions	Neetoo, H.; Lu, Y. J.; Wu, C. Q.; Chen, H. Q.	2012	Applied and Environmental Microbiology	Salmonella spp		Green onions	Not reported	Edible leaves/fruit-water soak	23	Physical	No	C		Concentration		5.1 ± 0.2	mean (log CFU/g)	5 x 10^8	CFU/ml	Yes	High hydrostatic pressure (HHP, 300MPa)	2.4 ± 0.5	mean (log CFU/g)	No				No			2minutes	40	Not reported	One time application	standard deviation	Concentration	Post harvest	Processing	Hydroponic type not specified	Conical flasks with water	Not reported	Research laboratory facility	Concentration one time after treatment	Yes		Non-treated control	Triplicate
154	687	Use of high hydrostatic pressure to inactivate Escherichia coli O157:H7 and Salmonella enterica internalized within and adhered to preharvest contaminated green onions	Neetoo, H.; Lu, Y. J.; Wu, C. Q.; Chen, H. Q.	2012	Applied and Environmental Microbiology	Salmonella spp		Green onions	Not reported	Edible leaves/fruit-water soak	23	Physical	No	C		Concentration		5.1 ± 0.2	mean (log CFU/g)	5 x 10^8	CFU/ml	Yes	High hydrostatic pressure (HHP, 350MPa)	<0.7 (0/3)	mean (log CFU/g)	No				No			2minutes	40	Not reported	One time application	standard deviation	Concentration	Post harvest	Processing	Hydroponic type not specified	Conical flasks with water	Not reported	Research laboratory facility	Concentration one time after treatment	Yes		Non-treated control	Triplicate
155	687	Use of high hydrostatic pressure to inactivate Escherichia coli O157:H7 and Salmonella enterica internalized within and adhered to preharvest contaminated green onions	Neetoo, H.; Lu, Y. J.; Wu, C. Q.; Chen, H. Q.	2012	Applied and Environmental Microbiology	Salmonella spp		Green onions	Not reported	Edible leaves/fruit-water soak	23	Physical	No	C		Concentration		5.1 ± 0.2	mean (log CFU/g)	5 x 10^8	CFU/ml	Yes	High hydrostatic pressure (HHP, 400MPa)	<0.7 (0/3)	mean (log CFU/g)	No				No			2minutes	40	Not reported	One time application	standard deviation	Concentration	Post harvest	Processing	Hydroponic type not specified	Conical flasks with water	Not reported	Research laboratory facility	Concentration one time after treatment	Yes		Non-treated control	Triplicate
156	687	Use of high hydrostatic pressure to inactivate Escherichia coli O157:H7 and Salmonella enterica internalized within and adhered to preharvest contaminated green onions	Neetoo, H.; Lu, Y. J.; Wu, C. Q.; Chen, H. Q.	2012	Applied and Environmental Microbiology	Salmonella spp		Green onions	Not reported	Edible leaves/fruit-water soak	23	Physical	No	C		Concentration		5.1 ± 0.2	mean (log CFU/g)	5 x 10^8	CFU/ml	Yes	High hydrostatic pressure (HHP, 450MPa)	<0.7 (0/3)	mean (log CFU/g)	No				No			2minutes	40	Not reported	One time application	standard deviation	Concentration	Post harvest	Processing	Hydroponic type not specified	Conical flasks with water	Not reported	Research laboratory facility	Concentration one time after treatment	Yes		Non-treated control	Triplicate
157	687	Use of high hydrostatic pressure to inactivate Escherichia coli O157:H7 and Salmonella enterica internalized within and adhered to preharvest contaminated green onions	Neetoo, H.; Lu, Y. J.; Wu, C. Q.; Chen, H. Q.	2012	Applied and Environmental Microbiology	Salmonella spp		Green onions	Not reported	Edible leaves/fruit-water soak	23	Physical	No	C		Concentration		5.1 ± 0.2	mean (log CFU/g)	5 x 10^8	CFU/ml	Yes	High hydrostatic pressure (HHP, 500MPa)	<0.7 (0/3)	mean (log CFU/g)	No				No			2minutes	40	Not reported	One time application	standard deviation	Concentration	Post harvest	Processing	Hydroponic type not specified	Conical flasks with water	Not reported	Research laboratory facility	Concentration one time after treatment	Yes		Non-treated control	Triplicate
158	687	Use of high hydrostatic pressure to inactivate Escherichia coli O157:H7 and Salmonella enterica internalized within and adhered to preharvest contaminated green onions	Neetoo, H.; Lu, Y. J.; Wu, C. Q.; Chen, H. Q.	2012	Applied and Environmental Microbiology	E. coli O157:H7		Green onions	Not reported	Edible leaves/fruit	23	Physical	No	C		Concentration		5.8 ± 0.1	mean (log CFU/g)	5 x 10^8	CFU/ml	Yes	High hydrostatic pressure (HHP, 300MPa)	5.3 ± 0.2	mean (log CFU/g)	No				No			2minutes	20	Not reported	One time application	standard deviation	Concentration	Post harvest	Processing	Hydroponic type not specified	Conical flasks with water	Not reported	Research laboratory facility	Concentration one time after treatment	Yes		Non-treated control	Triplicate
159	687	Use of high hydrostatic pressure to inactivate Escherichia coli O157:H7 and Salmonella enterica internalized within and adhered to preharvest contaminated green onions	Neetoo, H.; Lu, Y. J.; Wu, C. Q.; Chen, H. Q.	2012	Applied and Environmental Microbiology	E. coli O157:H7		Green onions	Not reported	Edible leaves/fruit	23	Physical	No	C		Concentration		5.8 ± 0.1	mean (log CFU/g)	5 x 10^8	CFU/ml	Yes	High hydrostatic pressure (HHP, 350MPa)	4.9 ± 0.1	mean (log CFU/g)	No				No			2minutes	20	Not reported	One time application	standard deviation	Concentration	Post harvest	Processing	Hydroponic type not specified	Conical flasks with water	Not reported	Research laboratory facility	Concentration one time after treatment	Yes		Non-treated control	Triplicate
160	687	Use of high hydrostatic pressure to inactivate Escherichia coli O157:H7 and Salmonella enterica internalized within and adhered to preharvest contaminated green onions	Neetoo, H.; Lu, Y. J.; Wu, C. Q.; Chen, H. Q.	2012	Applied and Environmental Microbiology	E. coli O157:H7		Green onions	Not reported	Edible leaves/fruit	23	Physical	No	C		Concentration		5.8 ± 0.1	mean (log CFU/g)	5 x 10^8	CFU/ml	Yes	High hydrostatic pressure (HHP, 400MPa)	3.9 ± 0.3	mean (log CFU/g)	No				No			2minutes	20	Not reported	One time application	standard deviation	Concentration	Post harvest	Processing	Hydroponic type not specified	Conical flasks with water	Not reported	Research laboratory facility	Concentration one time after treatment	Yes		Non-treated control	Triplicate
161	687	Use of high hydrostatic pressure to inactivate Escherichia coli O157:H7 and Salmonella enterica internalized within and adhered to preharvest contaminated green onions	Neetoo, H.; Lu, Y. J.; Wu, C. Q.; Chen, H. Q.	2012	Applied and Environmental Microbiology	E. coli O157:H7		Green onions	Not reported	Edible leaves/fruit	23	Physical	No	C		Concentration		5.8 ± 0.1	mean (log CFU/g)	5 x 10^8	CFU/ml	Yes	High hydrostatic pressure (HHP, 450MPa)	2.9 ± 0.3	mean (log CFU/g)	No				No			2minutes	20	Not reported	One time application	standard deviation	Concentration	Post harvest	Processing	Hydroponic type not specified	Conical flasks with water	Not reported	Research laboratory facility	Concentration one time after treatment	Yes		Non-treated control	Triplicate
162	687	Use of high hydrostatic pressure to inactivate Escherichia coli O157:H7 and Salmonella enterica internalized within and adhered to preharvest contaminated green onions	Neetoo, H.; Lu, Y. J.; Wu, C. Q.; Chen, H. Q.	2012	Applied and Environmental Microbiology	E. coli O157:H7		Green onions	Not reported	Edible leaves/fruit	23	Physical	No	C		Concentration		5.8 ± 0.1	mean (log CFU/g)	5 x 10^8	CFU/ml	Yes	High hydrostatic pressure (HHP, 500MPa)	2.8 ± 0.4	mean (log CFU/g)	No				No			2minutes	20	Not reported	One time application	standard deviation	Concentration	Post harvest	Processing	Hydroponic type not specified	Conical flasks with water	Not reported	Research laboratory facility	Concentration one time after treatment	Yes		Non-treated control	Triplicate
163	687	Use of high hydrostatic pressure to inactivate Escherichia coli O157:H7 and Salmonella enterica internalized within and adhered to preharvest contaminated green onions	Neetoo, H.; Lu, Y. J.; Wu, C. Q.; Chen, H. Q.	2012	Applied and Environmental Microbiology	E. coli O157:H7		Green onions	Not reported	Edible leaves/fruit	23	Physical	No	C		Concentration		5.8 ± 0.1	mean (log CFU/g)	5 x 10^8	CFU/ml	Yes	High hydrostatic pressure (HHP, 300MPa)	3.5 ± 0.2	mean (log CFU/g)	No				No			2minutes	40	Not reported	One time application	standard deviation	Concentration	Post harvest	Processing	Hydroponic type not specified	Conical flasks with water	Not reported	Research laboratory facility	Concentration one time after treatment	Yes		Non-treated control	Triplicate
164	687	Use of high hydrostatic pressure to inactivate Escherichia coli O157:H7 and Salmonella enterica internalized within and adhered to preharvest contaminated green onions	Neetoo, H.; Lu, Y. J.; Wu, C. Q.; Chen, H. Q.	2012	Applied and Environmental Microbiology	E. coli O157:H7		Green onions	Not reported	Edible leaves/fruit	23	Physical	No	C		Concentration		5.8 ± 0.1	mean (log CFU/g)	5 x 10^8	CFU/ml	Yes	High hydrostatic pressure (HHP, 350MPa)	3.0 ± 0.2	mean (log CFU/g)	No				No			2minutes	40	Not reported	One time application	standard deviation	Concentration	Post harvest	Processing	Hydroponic type not specified	Conical flasks with water	Not reported	Research laboratory facility	Concentration one time after treatment	Yes		Non-treated control	Triplicate
165	687	Use of high hydrostatic pressure to inactivate Escherichia coli O157:H7 and Salmonella enterica internalized within and adhered to preharvest contaminated green onions	Neetoo, H.; Lu, Y. J.; Wu, C. Q.; Chen, H. Q.	2012	Applied and Environmental Microbiology	E. coli O157:H7		Green onions	Not reported	Edible leaves/fruit	23	Physical	No	C		Concentration		5.8 ± 0.1	mean (log CFU/g)	5 x 10^8	CFU/ml	Yes	High hydrostatic pressure (HHP, 400MPa)	2.9 ± 0.1	mean (log CFU/g)	No				No			2minutes	40	Not reported	One time application	standard deviation	Concentration	Post harvest	Processing	Hydroponic type not specified	Conical flasks with water	Not reported	Research laboratory facility	Concentration one time after treatment	Yes		Non-treated control	Triplicate
166	687	Use of high hydrostatic pressure to inactivate Escherichia coli O157:H7 and Salmonella enterica internalized within and adhered to preharvest contaminated green onions	Neetoo, H.; Lu, Y. J.; Wu, C. Q.; Chen, H. Q.	2012	Applied and Environmental Microbiology	E. coli O157:H7		Green onions	Not reported	Edible leaves/fruit	23	Physical	No	C		Concentration		5.8 ± 0.1	mean (log CFU/g)	5 x 10^8	CFU/ml	Yes	High hydrostatic pressure (HHP, 450MPa)	1.6 ± 0.5	mean (log CFU/g)	No				No			2minutes	40	Not reported	One time application	standard deviation	Concentration	Post harvest	Processing	Hydroponic type not specified	Conical flasks with water	Not reported	Research laboratory facility	Concentration one time after treatment	Yes		Non-treated control	Triplicate
167	687	Use of high hydrostatic pressure to inactivate Escherichia coli O157:H7 and Salmonella enterica internalized within and adhered to preharvest contaminated green onions	Neetoo, H.; Lu, Y. J.; Wu, C. Q.; Chen, H. Q.	2012	Applied and Environmental Microbiology	E. coli O157:H7		Green onions	Not reported	Edible leaves/fruit	23	Physical	No	C		Concentration		5.8 ± 0.1	mean (log CFU/g)	5 x 10^8	CFU/ml	Yes	High hydrostatic pressure (HHP, 500MPa)	_x0005_0.7 (3/3)	mean (log CFU/g)	No				No			2minutes	40	Not reported	One time application	standard deviation	Concentration	Post harvest	Processing	Hydroponic type not specified	Conical flasks with water	Not reported	Research laboratory facility	Concentration one time after treatment	Yes		Non-treated control	Triplicate
168	687	Use of high hydrostatic pressure to inactivate Escherichia coli O157:H7 and Salmonella enterica internalized within and adhered to preharvest contaminated green onions	Neetoo, H.; Lu, Y. J.; Wu, C. Q.; Chen, H. Q.	2012	Applied and Environmental Microbiology	Salmonella spp		Green onions	Not reported	Edible leaves/fruit	23	Physical	No	C		Concentration		5.6 ± 0.1	mean (log CFU/g)	5 x 10^8	CFU/ml	Yes	High hydrostatic pressure (HHP, 300MPa)	4.9 ± 0.1	mean (log CFU/g)	No				No			2minutes	20	Not reported	One time application	standard deviation	Concentration	Post harvest	Processing	Hydroponic type not specified	Conical flasks with water	Not reported	Research laboratory facility	Concentration one time after treatment	Yes		Non-treated control	Triplicate
169	687	Use of high hydrostatic pressure to inactivate Escherichia coli O157:H7 and Salmonella enterica internalized within and adhered to preharvest contaminated green onions	Neetoo, H.; Lu, Y. J.; Wu, C. Q.; Chen, H. Q.	2012	Applied and Environmental Microbiology	Salmonella spp		Green onions	Not reported	Edible leaves/fruit	23	Physical	No	C		Concentration		5.6 ± 0.1	mean (log CFU/g)	5 x 10^8	CFU/ml	Yes	High hydrostatic pressure (HHP, 350MPa)	3.8 ± 0.4	mean (log CFU/g)	No				No			2minutes	20	Not reported	One time application	standard deviation	Concentration	Post harvest	Processing	Hydroponic type not specified	Conical flasks with water	Not reported	Research laboratory facility	Concentration one time after treatment	Yes		Non-treated control	Triplicate
170	687	Use of high hydrostatic pressure to inactivate Escherichia coli O157:H7 and Salmonella enterica internalized within and adhered to preharvest contaminated green onions	Neetoo, H.; Lu, Y. J.; Wu, C. Q.; Chen, H. Q.	2012	Applied and Environmental Microbiology	Salmonella spp		Green onions	Not reported	Edible leaves/fruit	23	Physical	No	C		Concentration		5.6 ± 0.1	mean (log CFU/g)	5 x 10^8	CFU/ml	Yes	High hydrostatic pressure (HHP, 400MPa)	3.6 ± 0.9	mean (log CFU/g)	No				No			2minutes	20	Not reported	One time application	standard deviation	Concentration	Post harvest	Processing	Hydroponic type not specified	Conical flasks with water	Not reported	Research laboratory facility	Concentration one time after treatment	Yes		Non-treated control	Triplicate
171	687	Use of high hydrostatic pressure to inactivate Escherichia coli O157:H7 and Salmonella enterica internalized within and adhered to preharvest contaminated green onions	Neetoo, H.; Lu, Y. J.; Wu, C. Q.; Chen, H. Q.	2012	Applied and Environmental Microbiology	Salmonella spp		Green onions	Not reported	Edible leaves/fruit	23	Physical	No	C		Concentration		5.6 ± 0.1	mean (log CFU/g)	5 x 10^8	CFU/ml	Yes	High hydrostatic pressure (HHP, 450MPa)	3.1 ± 1.5	mean (log CFU/g)	No				No			2minutes	20	Not reported	One time application	standard deviation	Concentration	Post harvest	Processing	Hydroponic type not specified	Conical flasks with water	Not reported	Research laboratory facility	Concentration one time after treatment	Yes		Non-treated control	Triplicate
172	687	Use of high hydrostatic pressure to inactivate Escherichia coli O157:H7 and Salmonella enterica internalized within and adhered to preharvest contaminated green onions	Neetoo, H.; Lu, Y. J.; Wu, C. Q.; Chen, H. Q.	2012	Applied and Environmental Microbiology	Salmonella spp		Green onions	Not reported	Edible leaves/fruit	23	Physical	No	C		Concentration		5.6 ± 0.1	mean (log CFU/g)	5 x 10^8	CFU/ml	Yes	High hydrostatic pressure (HHP, 500MPa)	2.3 ± 0.9	mean (log CFU/g)	No				No			2minutes	20	Not reported	One time application	standard deviation	Concentration	Post harvest	Processing	Hydroponic type not specified	Conical flasks with water	Not reported	Research laboratory facility	Concentration one time after treatment	Yes		Non-treated control	Triplicate
173	687	Use of high hydrostatic pressure to inactivate Escherichia coli O157:H7 and Salmonella enterica internalized within and adhered to preharvest contaminated green onions	Neetoo, H.; Lu, Y. J.; Wu, C. Q.; Chen, H. Q.	2012	Applied and Environmental Microbiology	Salmonella spp		Green onions	Not reported	Edible leaves/fruit	23	Physical	No	C		Concentration		5.6 ± 0.1	mean (log CFU/g)	5 x 10^8	CFU/ml	Yes	High hydrostatic pressure (HHP, 300MPa)	3.1 ± 0.3	mean (log CFU/g)	No				No			2minutes	40	Not reported	One time application	standard deviation	Concentration	Post harvest	Processing	Hydroponic type not specified	Conical flasks with water	Not reported	Research laboratory facility	Concentration one time after treatment	Yes		Non-treated control	Triplicate
174	687	Use of high hydrostatic pressure to inactivate Escherichia coli O157:H7 and Salmonella enterica internalized within and adhered to preharvest contaminated green onions	Neetoo, H.; Lu, Y. J.; Wu, C. Q.; Chen, H. Q.	2012	Applied and Environmental Microbiology	Salmonella spp		Green onions	Not reported	Edible leaves/fruit	23	Physical	No	C		Concentration		5.6 ± 0.1	mean (log CFU/g)	5 x 10^8	CFU/ml	Yes	High hydrostatic pressure (HHP, 350MPa)	2.2 ± 0.1	mean (log CFU/g)	No				No			2minutes	40	Not reported	One time application	standard deviation	Concentration	Post harvest	Processing	Hydroponic type not specified	Conical flasks with water	Not reported	Research laboratory facility	Concentration one time after treatment	Yes		Non-treated control	Triplicate
175	687	Use of high hydrostatic pressure to inactivate Escherichia coli O157:H7 and Salmonella enterica internalized within and adhered to preharvest contaminated green onions	Neetoo, H.; Lu, Y. J.; Wu, C. Q.; Chen, H. Q.	2012	Applied and Environmental Microbiology	Salmonella spp		Green onions	Not reported	Edible leaves/fruit	23	Physical	No	C		Concentration		5.6 ± 0.1	mean (log CFU/g)	5 x 10^8	CFU/ml	Yes	High hydrostatic pressure (HHP, 400MPa)	0.8 ± 0.3	mean (log CFU/g)	No				No			2minutes	40	Not reported	One time application	standard deviation	Concentration	Post harvest	Processing	Hydroponic type not specified	Conical flasks with water	Not reported	Research laboratory facility	Concentration one time after treatment	Yes		Non-treated control	Triplicate
176	687	Use of high hydrostatic pressure to inactivate Escherichia coli O157:H7 and Salmonella enterica internalized within and adhered to preharvest contaminated green onions	Neetoo, H.; Lu, Y. J.; Wu, C. Q.; Chen, H. Q.	2012	Applied and Environmental Microbiology	Salmonella spp		Green onions	Not reported	Edible leaves/fruit	23	Physical	No	C		Concentration		5.6 ± 0.1	mean (log CFU/g)	5 x 10^8	CFU/ml	Yes	High hydrostatic pressure (HHP, 450MPa)	_x0005_0.7 (3/3)	mean (log CFU/g)	No				No			2minutes	40	Not reported	One time application	standard deviation	Concentration	Post harvest	Processing	Hydroponic type not specified	Conical flasks with water	Not reported	Research laboratory facility	Concentration one time after treatment	Yes		Non-treated control	Triplicate
177	687	Use of high hydrostatic pressure to inactivate Escherichia coli O157:H7 and Salmonella enterica internalized within and adhered to preharvest contaminated green onions	Neetoo, H.; Lu, Y. J.; Wu, C. Q.; Chen, H. Q.	2012	Applied and Environmental Microbiology	Salmonella spp		Green onions	Not reported	Edible leaves/fruit	23	Physical	No	C		Concentration		5.6 ± 0.1	mean (log CFU/g)	5 x 10^8	CFU/ml	Yes	High hydrostatic pressure (HHP, 500MPa)	_x0005_0.7 (0/3)	mean (log CFU/g)	No				No			2minutes	40	Not reported	One time application	standard deviation	Concentration	Post harvest	Processing	Hydroponic type not specified	Conical flasks with water	Not reported	Research laboratory facility	Concentration one time after treatment	Yes		Non-treated control	Triplicate
	744	Effect of irrigation water source and post-harvest washing treatment on the microflora of alfalfa and mung bean sprouts	Baker, K. A.; Beecher, L.; Northcutt, J. K.	2019	Food Control	TAC		Sprouts Alfalfa	Not reported	Edible leaves/fruit	24	Chemical	Yes	12	Organic acid wash (1%, pH 1.52, FreshFx LP)	Concentration	5.4 ± 0.2	9.0 ± 0.1	mean (log CFU/g)	NA	NA	No			mean (log CFU/g)	No				No			1minute	Not reported	Not reported	One time application	standard error	Concentration	Post harvest	Processing	Hydroponic type not specified	Grow pans (municipal water and water from aquaponics system)	Not reported	Research laboratory facility	Concentration one time after treatment	Yes		Non-treated control	Triplicate
178	744	Effect of irrigation water source and post-harvest washing treatment on the microflora of alfalfa and mung bean sprouts	Baker, K. A.; Beecher, L.; Northcutt, J. K.	2019	Food Control	Enterobacteriaceae		Sprouts Alfalfa	Not reported	Edible leaves/fruit	24	Chemical	Yes	12	Organic acid wash (1%, pH 1.52, FreshFx LP)	Concentration	4.6 ± 0.4	8.6 ± 0.1	mean (log CFU/g)	NA	NA	No			mean (log CFU/g)	No				No			1minute	Not reported	Not reported	One time application	standard error	Concentration	Post harvest	Processing	Hydroponic type not specified	Grow pans (municipal water and water from aquaponics system)	Not reported	Research laboratory facility	Concentration one time after treatment	Yes		Non-treated control	Triplicate
179	744	Effect of irrigation water source and post-harvest washing treatment on the microflora of alfalfa and mung bean sprouts	Baker, K. A.; Beecher, L.; Northcutt, J. K.	2019	Food Control	Coliforms		Sprouts Alfalfa	Not reported	Edible leaves/fruit	24	Chemical	Yes	12	Organic acid wash (1%, pH 1.52, FreshFx LP)	Concentration	5.2 ± 0.3	6.9 ± 1.0	mean (log CFU/g)	NA	NA	No			mean (log CFU/g)	No				No			1minute	Not reported	Not reported	One time application	standard error	Concentration	Post harvest	Processing	Hydroponic type not specified	Grow pans (municipal water and water from aquaponics system)	Not reported	Research laboratory facility	Concentration one time after treatment	Yes		Non-treated control	Triplicate
180	744	Effect of irrigation water source and post-harvest washing treatment on the microflora of alfalfa and mung bean sprouts	Baker, K. A.; Beecher, L.; Northcutt, J. K.	2019	Food Control	Yeast and molds		Sprouts Alfalfa	Not reported	Edible leaves/fruit	24	Chemical	Yes	12	Organic acid wash (1%, pH 1.52, FreshFx LP)	Concentration	3.8 ± 0.2	6.3 ± 0.3	mean (log CFU/g)	NA	NA	No			mean (log CFU/g)	No				No			1minute	Not reported	Not reported	One time application	standard error	Concentration	Post harvest	Processing	Hydroponic type not specified	Grow pans (municipal water and water from aquaponics system)	Not reported	Research laboratory facility	Concentration one time after treatment	Yes		Non-treated control	Triplicate
	744	Effect of irrigation water source and post-harvest washing treatment on the microflora of alfalfa and mung bean sprouts	Baker, K. A.; Beecher, L.; Northcutt, J. K.	2019	Food Control	TAC		Sprouts Alfalfa	Not reported	Edible leaves/fruit	25	Chemical	Yes	1	Clorine wash (200ppm, pH 9.15)	Concentration	7.9 ± 0.3	9.0 ± 0.1	mean (log CFU/g)	NA	NA	No			mean (log CFU/g)	No				No			1minute	Not reported	Not reported	One time application	standard error	Concentration	Post harvest	Processing	Hydroponic type not specified	Grow pans (municipal water and water from aquaponics system)	Not reported	Research laboratory facility	Concentration one time after treatment	Yes		Non-treated control	Triplicate
178	744	Effect of irrigation water source and post-harvest washing treatment on the microflora of alfalfa and mung bean sprouts	Baker, K. A.; Beecher, L.; Northcutt, J. K.	2019	Food Control	Enterobacteriaceae		Sprouts Alfalfa	Not reported	Edible leaves/fruit	25	Chemical	Yes	1	Clorine wash (200ppm, pH 9.15)	Concentration	8.2 ± 0.2	8.6 ± 0.1	mean (log CFU/g)	NA	NA	No			mean (log CFU/g)	No				No			1minute	Not reported	Not reported	One time application	standard error	Concentration	Post harvest	Processing	Hydroponic type not specified	Grow pans (municipal water and water from aquaponics system)	Not reported	Research laboratory facility	Concentration one time after treatment	Yes		Non-treated control	Triplicate
179	744	Effect of irrigation water source and post-harvest washing treatment on the microflora of alfalfa and mung bean sprouts	Baker, K. A.; Beecher, L.; Northcutt, J. K.	2019	Food Control	Coliforms		Sprouts Alfalfa	Not reported	Edible leaves/fruit	25	Chemical	Yes	1	Clorine wash (200ppm, pH 9.15)	Concentration	8.6 ±0.2	6.9 ± 1.0	mean (log CFU/g)	NA	NA	No			mean (log CFU/g)	No				No			1minute	Not reported	Not reported	One time application	standard error	Concentration	Post harvest	Processing	Hydroponic type not specified	Grow pans (municipal water and water from aquaponics system)	Not reported	Research laboratory facility	Concentration one time after treatment	Yes		Non-treated control	Triplicate
180	744	Effect of irrigation water source and post-harvest washing treatment on the microflora of alfalfa and mung bean sprouts	Baker, K. A.; Beecher, L.; Northcutt, J. K.	2019	Food Control	Yeast and molds		Sprouts Alfalfa	Not reported	Edible leaves/fruit	25	Chemical	Yes	1	Clorine wash (200ppm, pH 9.15)	Concentration	6.0 ± 0.3	6.3 ± 0.3	mean (log CFU/g)	NA	NA	No			mean (log CFU/g)	No				No			1minute	Not reported	Not reported	One time application	standard error	Concentration	Post harvest	Processing	Hydroponic type not specified	Grow pans (municipal water and water from aquaponics system)	Not reported	Research laboratory facility	Concentration one time after treatment	Yes		Non-treated control	Triplicate
181	744	Effect of irrigation water source and post-harvest washing treatment on the microflora of alfalfa and mung bean sprouts	Baker, K. A.; Beecher, L.; Northcutt, J. K.	2019	Food Control	TAC		Sprouts Alfalfa	Not reported	Edible leaves/fruit	26	Chemical	Yes	3	Municipal water wash (pH 6.58)	Concentration	8.8 ± 0.2	9.0 ± 0.1	mean (log CFU/g)	NA	NA	No			mean (log CFU/g)	No				No			1minute	Not reported	Not reported	One time application	standard error	Concentration	Post harvest	Processing	Hydroponic type not specified	Grow pans (municipal water and water from aquaponics system)	Not reported	Research laboratory facility	Concentration one time after treatment	Yes		Non-treated control	Triplicate
182	744	Effect of irrigation water source and post-harvest washing treatment on the microflora of alfalfa and mung bean sprouts	Baker, K. A.; Beecher, L.; Northcutt, J. K.	2019	Food Control	Enterobacteriaceae		Sprouts Alfalfa	Not reported	Edible leaves/fruit	26	Chemical	Yes	3	Municipal water wash (pH 6.58)	Concentration	8.2 ± 0.3	8.6 ± 0.1	mean (log CFU/g)	NA	NA	No			mean (log CFU/g)	No				No			1minute	Not reported	Not reported	One time application	standard error	Concentration	Post harvest	Processing	Hydroponic type not specified	Grow pans (municipal water and water from aquaponics system)	Not reported	Research laboratory facility	Concentration one time after treatment	Yes		Non-treated control	Triplicate
183	744	Effect of irrigation water source and post-harvest washing treatment on the microflora of alfalfa and mung bean sprouts	Baker, K. A.; Beecher, L.; Northcutt, J. K.	2019	Food Control	Coliforms		Sprouts Alfalfa	Not reported	Edible leaves/fruit	26	Chemical	Yes	3	Municipal water wash (pH 6.58)	Concentration	6.5 ± 1.0	6.9 ± 1.0	mean (log CFU/g)	NA	NA	No			mean (log CFU/g)	No				No			1minute	Not reported	Not reported	One time application	standard error	Concentration	Post harvest	Processing	Hydroponic type not specified	Grow pans (municipal water and water from aquaponics system)	Not reported	Research laboratory facility	Concentration one time after treatment	Yes		Non-treated control	Triplicate
184	744	Effect of irrigation water source and post-harvest washing treatment on the microflora of alfalfa and mung bean sprouts	Baker, K. A.; Beecher, L.; Northcutt, J. K.	2019	Food Control	Yeast and molds		Sprouts Alfalfa	Not reported	Edible leaves/fruit	26	Chemical	Yes	3	Municipal water wash (pH 6.58)	Concentration	6.3 ± 0.3	6.3 ± 0.3	mean (log CFU/g)	NA	NA	No			mean (log CFU/g)	No				No			1minute	Not reported	Not reported	One time application	standard error	Concentration	Post harvest	Processing	Hydroponic type not specified	Grow pans (municipal water and water from aquaponics system)	Not reported	Research laboratory facility	Concentration one time after treatment	Yes		Non-treated control	Triplicate
	744		Baker, K. A.; Beecher, L.; Northcutt, J. K.	2019	Food Control	TAC		Sprouts Alfalfa	Not reported	Edible leaves/fruit	24	Chemical	Yes	12	Organic acid wash (1%, pH 1.52, FreshFx LP)	Concentration	5.4 ± 0.2	9.0 ± 0.1	mean (log CFU/g)	NA	NA	No			mean (log CFU/g)	No				No			1minute	Not reported	Not reported	One time application	standard error	Concentration	Post harvest	Processing	Hydroponic type not specified	Grow pans (municipal water and water from aquaponics system)	Not reported	Research laboratory facility	Concentration one time after treatment	Yes		Non-treated control	Triplicate
	744		Baker, K. A.; Beecher, L.; Northcutt, J. K.	2019	Food Control	Enterobacteriaceae		Sprouts Alfalfa	Not reported	Edible leaves/fruit	24	Chemical	Yes	12	Organic acid wash (1%, pH 1.52, FreshFx LP)	Concentration	5.2 ± 0.7	8.8 ± 0.1	mean (log CFU/g)	NA	NA	No			mean (log CFU/g)	No				No			1minute	Not reported	Not reported	One time application	standard error	Concentration	Post harvest	Processing	Hydroponic type not specified	Grow pans (municipal water and water from aquaponics system)	Not reported	Research laboratory facility	Concentration one time after treatment	Yes		Non-treated control	Triplicate
	744		Baker, K. A.; Beecher, L.; Northcutt, J. K.	2019	Food Control	Coliforms		Sprouts Alfalfa	Not reported	Edible leaves/fruit	24	Chemical	Yes	12	Organic acid wash (1%, pH 1.52, FreshFx LP)	Concentration	4.9 ± 0.6	6.8 ± 0.9	mean (log CFU/g)	NA	NA	No			mean (log CFU/g)	No				No			1minute	Not reported	Not reported	One time application	standard error	Concentration	Post harvest	Processing	Hydroponic type not specified	Grow pans (municipal water and water from aquaponics system)	Not reported	Research laboratory facility	Concentration one time after treatment	Yes		Non-treated control	Triplicate
	744		Baker, K. A.; Beecher, L.; Northcutt, J. K.	2019	Food Control	Yeast and molds		Sprouts Alfalfa	Not reported	Edible leaves/fruit	24	Chemical	Yes	12	Organic acid wash (1%, pH 1.52, FreshFx LP)	Concentration	4.2 ± 0.2	6.7 ± 0.3	mean (log CFU/g)	NA	NA	No			mean (log CFU/g)	No				No			1minute	Not reported	Not reported	One time application	standard error	Concentration	Post harvest	Processing	Hydroponic type not specified	Grow pans (municipal water and water from aquaponics system)	Not reported	Research laboratory facility	Concentration one time after treatment	Yes		Non-treated control	Triplicate
	744		Baker, K. A.; Beecher, L.; Northcutt, J. K.	2019	Food Control	TAC		Sprouts Alfalfa	Not reported	Edible leaves/fruit	25	Chemical	Yes	1	Clorine wash (200ppm, pH 9.15)	Concentration	7.7 ± 0.1	9.0 ± 0.1	mean (log CFU/g)	NA	NA	No			mean (log CFU/g)	No				No			1minute	Not reported	Not reported	One time application	standard error	Concentration	Post harvest	Processing	Hydroponic type not specified	Grow pans (municipal water and water from aquaponics system)	Not reported	Research laboratory facility	Concentration one time after treatment	Yes		Non-treated control	Triplicate
	744		Baker, K. A.; Beecher, L.; Northcutt, J. K.	2019	Food Control	Enterobacteriaceae		Sprouts Alfalfa	Not reported	Edible leaves/fruit	25	Chemical	Yes	1	Clorine wash (200ppm, pH 9.15)	Concentration	7.6 ± 0.1	8.8 ± 0.1	mean (log CFU/g)	NA	NA	No			mean (log CFU/g)	No				No			1minute	Not reported	Not reported	One time application	standard error	Concentration	Post harvest	Processing	Hydroponic type not specified	Grow pans (municipal water and water from aquaponics system)	Not reported	Research laboratory facility	Concentration one time after treatment	Yes		Non-treated control	Triplicate
	744		Baker, K. A.; Beecher, L.; Northcutt, J. K.	2019	Food Control	Coliforms		Sprouts Alfalfa	Not reported	Edible leaves/fruit	25	Chemical	Yes	1	Clorine wash (200ppm, pH 9.15)	Concentration	8.2 ±0.1	6.8 ± 0.9	mean (log CFU/g)	NA	NA	No			mean (log CFU/g)	No				No			1minute	Not reported	Not reported	One time application	standard error	Concentration	Post harvest	Processing	Hydroponic type not specified	Grow pans (municipal water and water from aquaponics system)	Not reported	Research laboratory facility	Concentration one time after treatment	Yes		Non-treated control	Triplicate
	744		Baker, K. A.; Beecher, L.; Northcutt, J. K.	2019	Food Control	Yeast and molds		Sprouts Alfalfa	Not reported	Edible leaves/fruit	25	Chemical	Yes	1	Clorine wash (200ppm, pH 9.15)	Concentration	5.4 ± 0.2	6.7 ± 0.3	mean (log CFU/g)	NA	NA	No			mean (log CFU/g)	No				No			1minute	Not reported	Not reported	One time application	standard error	Concentration	Post harvest	Processing	Hydroponic type not specified	Grow pans (municipal water and water from aquaponics system)	Not reported	Research laboratory facility	Concentration one time after treatment	Yes		Non-treated control	Triplicate
	744		Baker, K. A.; Beecher, L.; Northcutt, J. K.	2019	Food Control	TAC		Sprouts Alfalfa	Not reported	Edible leaves/fruit	26	Chemical	Yes	3	Municipal water wash (pH 6.58)	Concentration	7.9 ± 0.2	9.0 ± 0.1	mean (log CFU/g)	NA	NA	No			mean (log CFU/g)	No				No			1minute	Not reported	Not reported	One time application	standard error	Concentration	Post harvest	Processing	Hydroponic type not specified	Grow pans (municipal water and water from aquaponics system)	Not reported	Research laboratory facility	Concentration one time after treatment	Yes		Non-treated control	Triplicate
	744		Baker, K. A.; Beecher, L.; Northcutt, J. K.	2019	Food Control	Enterobacteriaceae		Sprouts Alfalfa	Not reported	Edible leaves/fruit	26	Chemical	Yes	3	Municipal water wash (pH 6.58)	Concentration	8.2 ± 0.2	8.8 ± 0.1	mean (log CFU/g)	NA	NA	No			mean (log CFU/g)	No				No			1minute	Not reported	Not reported	One time application	standard error	Concentration	Post harvest	Processing	Hydroponic type not specified	Grow pans (municipal water and water from aquaponics system)	Not reported	Research laboratory facility	Concentration one time after treatment	Yes		Non-treated control	Triplicate
	744		Baker, K. A.; Beecher, L.; Northcutt, J. K.	2019	Food Control	Coliforms		Sprouts Alfalfa	Not reported	Edible leaves/fruit	26	Chemical	Yes	3	Municipal water wash (pH 6.58)	Concentration	7.5 ± 1.0	6.8 ± 0.9	mean (log CFU/g)	NA	NA	No			mean (log CFU/g)	No				No			1minute	Not reported	Not reported	One time application	standard error	Concentration	Post harvest	Processing	Hydroponic type not specified	Grow pans (municipal water and water from aquaponics system)	Not reported	Research laboratory facility	Concentration one time after treatment	Yes		Non-treated control	Triplicate
	744		Baker, K. A.; Beecher, L.; Northcutt, J. K.	2019	Food Control	Yeast and molds		Sprouts Alfalfa	Not reported	Edible leaves/fruit	26	Chemical	Yes	3	Municipal water wash (pH 6.58)	Concentration	6.1 ± 0.3	6.7 ± 0.3	mean (log CFU/g)	NA	NA	No			mean (log CFU/g)	No				No			1minute	Not reported	Not reported	One time application	standard error	Concentration	Post harvest	Processing	Hydroponic type not specified	Grow pans (municipal water and water from aquaponics system)	Not reported	Research laboratory facility	Concentration one time after treatment	Yes		Non-treated control	Triplicate
185	744	Effect of irrigation water source and post-harvest washing treatment on the microflora of alfalfa and mung bean sprouts	Baker, K. A.; Beecher, L.; Northcutt, J. K.	2019	Food Control	TAC		Sprouts Mungbean	Not reported	Edible leaves/fruit	24	Chemical	Yes	12	Organic acid wash (1%, pH 1.52, FreshFx LP)	Concentration	6.6 ± 0.3	8.9 ± 0.1	mean (log CFU/g)	NA	NA	No			mean (log CFU/g)	No				No			1minute	Not reported	Not reported	One time application	standard error	Concentration	Post harvest	Processing	Hydroponic type not specified	Grow pans (municipal water and water from aquaponics system)	Not reported	Research laboratory facility	Concentration one time after treatment	Yes		Non-treated control	Triplicate
186	744	Effect of irrigation water source and post-harvest washing treatment on the microflora of alfalfa and mung bean sprouts	Baker, K. A.; Beecher, L.; Northcutt, J. K.	2019	Food Control	Enterobacteriaceae		Sprouts Mungbean	Not reported	Edible leaves/fruit	24	Chemical	Yes	12	Organic acid wash (1%, pH 1.52, FreshFx LP)	Concentration	6.3 ± 0.4	8.5 ± 0.1	mean (log CFU/g)	NA	NA	No			mean (log CFU/g)	No				No			1minute	Not reported	Not reported	One time application	standard error	Concentration	Post harvest	Processing	Hydroponic type not specified	Grow pans (municipal water and water from aquaponics system)	Not reported	Research laboratory facility	Concentration one time after treatment	Yes		Non-treated control	Triplicate
187	744	Effect of irrigation water source and post-harvest washing treatment on the microflora of alfalfa and mung bean sprouts	Baker, K. A.; Beecher, L.; Northcutt, J. K.	2019	Food Control	Coliforms		Sprouts Mungbean	Not reported	Edible leaves/fruit	24	Chemical	Yes	12	Organic acid wash (1%, pH 1.52, FreshFx LP)	Concentration	7.1 ± 0.2	6.9 ±0.8	mean (log CFU/g)	NA	NA	No			mean (log CFU/g)	No				No			1minute	Not reported	Not reported	One time application	standard error	Concentration	Post harvest	Processing	Hydroponic type not specified	Grow pans (municipal water and water from aquaponics system)	Not reported	Research laboratory facility	Concentration one time after treatment	Yes		Non-treated control	Triplicate
188	744	Effect of irrigation water source and post-harvest washing treatment on the microflora of alfalfa and mung bean sprouts	Baker, K. A.; Beecher, L.; Northcutt, J. K.	2019	Food Control	Yeast and molds		Sprouts Mungbean	Not reported	Edible leaves/fruit	24	Chemical	Yes	12	Organic acid wash (1%, pH 1.52, FreshFx LP)	Concentration	3.0 ± 0.2	6.9 ± 0.2	mean (log CFU/g)	NA	NA	No			mean (log CFU/g)	No				No			1minute	Not reported	Not reported	One time application	standard error	Concentration	Post harvest	Processing	Hydroponic type not specified	Grow pans (municipal water and water from aquaponics system)	Not reported	Research laboratory facility	Concentration one time after treatment	Yes		Non-treated control	Triplicate
189	744	Effect of irrigation water source and post-harvest washing treatment on the microflora of alfalfa and mung bean sprouts	Baker, K. A.; Beecher, L.; Northcutt, J. K.	2019	Food Control	TAC		Sprouts Mungbean	Not reported	Edible leaves/fruit	25	Chemical	Yes	1	Clorine wash (200ppm, pH 9.15)	Concentration	8.1 ± 0.2	8.9 ± 0.1	mean (log CFU/g)	NA	NA	No			mean (log CFU/g)	No				No			1minute	Not reported	Not reported	One time application	standard error	Concentration	Post harvest	Processing	Hydroponic type not specified	Grow pans (municipal water and water from aquaponics system)	Not reported	Research laboratory facility	Concentration one time after treatment	Yes		Non-treated control	Triplicate
190	744	Effect of irrigation water source and post-harvest washing treatment on the microflora of alfalfa and mung bean sprouts	Baker, K. A.; Beecher, L.; Northcutt, J. K.	2019	Food Control	Enterobacteriaceae		Sprouts Mungbean	Not reported	Edible leaves/fruit	25	Chemical	Yes	1	Clorine wash (200ppm, pH 9.15)	Concentration	8.5 ± 0.1	8.5 ± 0.1	mean (log CFU/g)	NA	NA	No			mean (log CFU/g)	No				No			1minute	Not reported	Not reported	One time application	standard error	Concentration	Post harvest	Processing	Hydroponic type not specified	Grow pans (municipal water and water from aquaponics system)	Not reported	Research laboratory facility	Concentration one time after treatment	Yes		Non-treated control	Triplicate
191	744	Effect of irrigation water source and post-harvest washing treatment on the microflora of alfalfa and mung bean sprouts	Baker, K. A.; Beecher, L.; Northcutt, J. K.	2019	Food Control	Coliforms		Sprouts Mungbean	Not reported	Edible leaves/fruit	25	Chemical	Yes	1	Clorine wash (200ppm, pH 9.15)	Concentration	7.4 ± 1.0	6.9 ±0.8	mean (log CFU/g)	NA	NA	No			mean (log CFU/g)	No				No			1minute	Not reported	Not reported	One time application	standard error	Concentration	Post harvest	Processing	Hydroponic type not specified	Grow pans (municipal water and water from aquaponics system)	Not reported	Research laboratory facility	Concentration one time after treatment	Yes		Non-treated control	Triplicate
192	744	Effect of irrigation water source and post-harvest washing treatment on the microflora of alfalfa and mung bean sprouts	Baker, K. A.; Beecher, L.; Northcutt, J. K.	2019	Food Control	Yeast and molds		Sprouts Mungbean	Not reported	Edible leaves/fruit	25	Chemical	Yes	1	Clorine wash (200ppm, pH 9.15)	Concentration	6.0 ± 0.1	6.9 ± 0.2	mean (log CFU/g)	NA	NA	No			mean (log CFU/g)	No				No			1minute	Not reported	Not reported	One time application	standard error	Concentration	Post harvest	Processing	Hydroponic type not specified	Grow pans (municipal water and water from aquaponics system)	Not reported	Research laboratory facility	Concentration one time after treatment	Yes		Non-treated control	Triplicate
193	744	Effect of irrigation water source and post-harvest washing treatment on the microflora of alfalfa and mung bean sprouts	Baker, K. A.; Beecher, L.; Northcutt, J. K.	2019	Food Control	TAC		Sprouts Mungbean	Not reported	Edible leaves/fruit	26	Chemical	Yes	3	Municipal water wash (pH 6.58)	Concentration	8.4 ± 0.1	8.9 ± 0.1	mean (log CFU/g)	NA	NA	No			mean (log CFU/g)	No				No			1minute	Not reported	Not reported	One time application	standard error	Concentration	Post harvest	Processing	Hydroponic type not specified	Grow pans (municipal water and water from aquaponics system)	Not reported	Research laboratory facility	Concentration one time after treatment	Yes		Non-treated control	Triplicate
194	744	Effect of irrigation water source and post-harvest washing treatment on the microflora of alfalfa and mung bean sprouts	Baker, K. A.; Beecher, L.; Northcutt, J. K.	2019	Food Control	Enterobacteriaceae		Sprouts Mungbean	Not reported	Edible leaves/fruit	26	Chemical	Yes	3	Municipal water wash (pH 6.58)	Concentration	8.2 ± 0.3	8.5 ± 0.1	mean (log CFU/g)	NA	NA	No			mean (log CFU/g)	No				No			1minute	Not reported	Not reported	One time application	standard error	Concentration	Post harvest	Processing	Hydroponic type not specified	Grow pans (municipal water and water from aquaponics system)	Not reported	Research laboratory facility	Concentration one time after treatment	Yes		Non-treated control	Triplicate
195	744	Effect of irrigation water source and post-harvest washing treatment on the microflora of alfalfa and mung bean sprouts	Baker, K. A.; Beecher, L.; Northcutt, J. K.	2019	Food Control	Coliforms		Sprouts Mungbean	Not reported	Edible leaves/fruit	26	Chemical	Yes	3	Municipal water wash (pH 6.58)	Concentration	7.4 ± 1.0	6.9 ±0.8	mean (log CFU/g)	NA	NA	No			mean (log CFU/g)	No				No			1minute	Not reported	Not reported	One time application	standard error	Concentration	Post harvest	Processing	Hydroponic type not specified	Grow pans (municipal water and water from aquaponics system)	Not reported	Research laboratory facility	Concentration one time after treatment	Yes		Non-treated control	Triplicate
196	744	Effect of irrigation water source and post-harvest washing treatment on the microflora of alfalfa and mung bean sprouts	Baker, K. A.; Beecher, L.; Northcutt, J. K.	2019	Food Control	Yeast and molds		Sprouts Mungbean	Not reported	Edible leaves/fruit	26	Chemical	Yes	3	Municipal water wash (pH 6.58)	Concentration	6.1 ± 0.2	6.9 ± 0.2	mean (log CFU/g)	NA	NA	No			mean (log CFU/g)	No				No			1minute	Not reported	Not reported	One time application	standard error	Concentration	Post harvest	Processing	Hydroponic type not specified	Grow pans (municipal water and water from aquaponics system)	Not reported	Research laboratory facility	Concentration one time after treatment	Yes		Non-treated control	Triplicate
197	744	Effect of irrigation water source and post-harvest washing treatment on the microflora of alfalfa and mung bean sprouts	Baker, K. A.; Beecher, L.; Northcutt, J. K.	2019	Food Control	TAC		Sprouts Mungbean	Not reported	Edible leaves/fruit	24	Chemical	Yes	12	Organic acid wash (1%, pH 1.52, FreshFx LP)	Concentration	4.6 ± 0.2	8.0 ± 0.1	mean (log CFU/g)	NA	NA	No			mean (log CFU/g)	No				No			1minute	Not reported	Not reported	One time application	standard error	Concentration	Post harvest	Processing	Hydroponic type not specified	Grow pans (municipal water and water from aquaponics system)	Not reported	Research laboratory facility	Concentration one time after treatment	Yes		Non-treated control	Triplicate
198	744	Effect of irrigation water source and post-harvest washing treatment on the microflora of alfalfa and mung bean sprouts	Baker, K. A.; Beecher, L.; Northcutt, J. K.	2019	Food Control	Enterobacteriaceae		Sprouts Mungbean	Not reported	Edible leaves/fruit	24	Chemical	Yes	12	Organic acid wash (1%, pH 1.52, FreshFx LP)	Concentration	4.8 ± 0.3	7.8 ± 0.3	mean (log CFU/g)	NA	NA	No			mean (log CFU/g)	No				No			1minute	Not reported	Not reported	One time application	standard error	Concentration	Post harvest	Processing	Hydroponic type not specified	Grow pans (municipal water and water from aquaponics system)	Not reported	Research laboratory facility	Concentration one time after treatment	Yes		Non-treated control	Triplicate
199	744	Effect of irrigation water source and post-harvest washing treatment on the microflora of alfalfa and mung bean sprouts	Baker, K. A.; Beecher, L.; Northcutt, J. K.	2019	Food Control	Coliforms		Sprouts Mungbean	Not reported	Edible leaves/fruit	24	Chemical	Yes	12	Organic acid wash (1%, pH 1.52, FreshFx LP)	Concentration	5.5 ±0.3	7.5 ±0.7	mean (log CFU/g)	NA	NA	No			mean (log CFU/g)	No				No			1minute	Not reported	Not reported	One time application	standard error	Concentration	Post harvest	Processing	Hydroponic type not specified	Grow pans (municipal water and water from aquaponics system)	Not reported	Research laboratory facility	Concentration one time after treatment	Yes		Non-treated control	Triplicate
200	744	Effect of irrigation water source and post-harvest washing treatment on the microflora of alfalfa and mung bean sprouts	Baker, K. A.; Beecher, L.; Northcutt, J. K.	2019	Food Control	Yeast and molds		Sprouts Mungbean	Not reported	Edible leaves/fruit	24	Chemical	Yes	12	Organic acid wash (1%, pH 1.52, FreshFx LP)	Concentration	3.2 ± 0.2	6.3 ± 0.2	mean (log CFU/g)	NA	NA	No			mean (log CFU/g)	No				No			1minute	Not reported	Not reported	One time application	standard error	Concentration	Post harvest	Processing	Hydroponic type not specified	Grow pans (municipal water and water from aquaponics system)	Not reported	Research laboratory facility	Concentration one time after treatment	Yes		Non-treated control	Triplicate
201	744	Effect of irrigation water source and post-harvest washing treatment on the microflora of alfalfa and mung bean sprouts	Baker, K. A.; Beecher, L.; Northcutt, J. K.	2019	Food Control	TAC		Sprouts Mungbean	Not reported	Edible leaves/fruit	25	Chemical	Yes	1	Clorine wash (200ppm, pH 9.15)	Concentration	6.6 ± 0.2	8.0 ± 0.1	mean (log CFU/g)	NA	NA	No			mean (log CFU/g)	No				No			1minute	Not reported	Not reported	One time application	standard error	Concentration	Post harvest	Processing	Hydroponic type not specified	Grow pans (municipal water and water from aquaponics system)	Not reported	Research laboratory facility	Concentration one time after treatment	Yes		Non-treated control	Triplicate
202	744	Effect of irrigation water source and post-harvest washing treatment on the microflora of alfalfa and mung bean sprouts	Baker, K. A.; Beecher, L.; Northcutt, J. K.	2019	Food Control	Enterobacteriaceae		Sprouts Mungbean	Not reported	Edible leaves/fruit	25	Chemical	Yes	1	Clorine wash (200ppm, pH 9.15)	Concentration	7.0 ± 0.3	7.8 ± 0.3	mean (log CFU/g)	NA	NA	No			mean (log CFU/g)	No				No			1minute	Not reported	Not reported	One time application	standard error	Concentration	Post harvest	Processing	Hydroponic type not specified	Grow pans (municipal water and water from aquaponics system)	Not reported	Research laboratory facility	Concentration one time after treatment	Yes		Non-treated control	Triplicate
203	744	Effect of irrigation water source and post-harvest washing treatment on the microflora of alfalfa and mung bean sprouts	Baker, K. A.; Beecher, L.; Northcutt, J. K.	2019	Food Control	Coliforms		Sprouts Mungbean	Not reported	Edible leaves/fruit	25	Chemical	Yes	1	Clorine wash (200ppm, pH 9.15)	Concentration	7.4± 0.2	7.5 ±0.7	mean (log CFU/g)	NA	NA	No			mean (log CFU/g)	No				No			1minute	Not reported	Not reported	One time application	standard error	Concentration	Post harvest	Processing	Hydroponic type not specified	Grow pans (municipal water and water from aquaponics system)	Not reported	Research laboratory facility	Concentration one time after treatment	Yes		Non-treated control	Triplicate
204	744	Effect of irrigation water source and post-harvest washing treatment on the microflora of alfalfa and mung bean sprouts	Baker, K. A.; Beecher, L.; Northcutt, J. K.	2019	Food Control	Yeast and molds		Sprouts Mungbean	Not reported	Edible leaves/fruit	25	Chemical	Yes	1	Clorine wash (200ppm, pH 9.15)	Concentration	5.4 ± 0.3	6.3 ± 0.2	mean (log CFU/g)	NA	NA	No			mean (log CFU/g)	No				No			1minute	Not reported	Not reported	One time application	standard error	Concentration	Post harvest	Processing	Hydroponic type not specified	Grow pans (municipal water and water from aquaponics system)	Not reported	Research laboratory facility	Concentration one time after treatment	Yes		Non-treated control	Triplicate
205	744	Effect of irrigation water source and post-harvest washing treatment on the microflora of alfalfa and mung bean sprouts	Baker, K. A.; Beecher, L.; Northcutt, J. K.	2019	Food Control	TAC		Sprouts Mungbean	Not reported	Edible leaves/fruit	26	Chemical	Yes	3	Municipal water wash (pH 6.58)	Concentration	7.8 ± 0.1	8.0 ± 0.1	mean (log CFU/g)	NA	NA	No			mean (log CFU/g)	No				No			1minute	Not reported	Not reported	One time application	standard error	Concentration	Post harvest	Processing	Hydroponic type not specified	Grow pans (municipal water and water from aquaponics system)	Not reported	Research laboratory facility	Concentration one time after treatment	Yes		Non-treated control	Triplicate
206	744	Effect of irrigation water source and post-harvest washing treatment on the microflora of alfalfa and mung bean sprouts	Baker, K. A.; Beecher, L.; Northcutt, J. K.	2019	Food Control	Enterobacteriaceae		Sprouts Mungbean	Not reported	Edible leaves/fruit	26	Chemical	Yes	3	Municipal water wash (pH 6.58)	Concentration	7.5 ± 0.3	7.8 ± 0.3	mean (log CFU/g)	NA	NA	No			mean (log CFU/g)	No				No			1minute	Not reported	Not reported	One time application	standard error	Concentration	Post harvest	Processing	Hydroponic type not specified	Grow pans (municipal water and water from aquaponics system)	Not reported	Research laboratory facility	Concentration one time after treatment	Yes		Non-treated control	Triplicate
207	744	Effect of irrigation water source and post-harvest washing treatment on the microflora of alfalfa and mung bean sprouts	Baker, K. A.; Beecher, L.; Northcutt, J. K.	2019	Food Control	Coliforms		Sprouts Mungbean	Not reported	Edible leaves/fruit	26	Chemical	Yes	3	Municipal water wash (pH 6.58)	Concentration	6.9 ± 0.8	7.5 ±0.7	mean (log CFU/g)	NA	NA	No			mean (log CFU/g)	No				No			1minute	Not reported	Not reported	One time application	standard error	Concentration	Post harvest	Processing	Hydroponic type not specified	Grow pans (municipal water and water from aquaponics system)	Not reported	Research laboratory facility	Concentration one time after treatment	Yes		Non-treated control	Triplicate
208	744	Effect of irrigation water source and post-harvest washing treatment on the microflora of alfalfa and mung bean sprouts	Baker, K. A.; Beecher, L.; Northcutt, J. K.	2019	Food Control	Yeast and molds		Sprouts Mungbean	Not reported	Edible leaves/fruit	26	Chemical	Yes	3	Municipal water wash (pH 6.58)	Concentration	5.6 ± 0.2	6.3 ± 0.2	mean (log CFU/g)	NA	NA	No			mean (log CFU/g)	No				No			1minute	Not reported	Not reported	One time application	standard error	Concentration	Post harvest	Processing	Hydroponic type not specified	Grow pans (municipal water and water from aquaponics system)	Not reported	Research laboratory facility	Concentration one time after treatment	Yes		Non-treated control	Triplicate
209	750	Salmonella internalization in mung bean sprouts and pre- and postharvest intervention methods in a hydroponic system	Ge, C. T.; Rymut, S.; Lee, C. H.; Lee, J. Y.	2014	Journal of Food Protection	Salmonella Typhimurium ATCC 19585		Sprouts Mungbean	Not reported	Edible leaves/fruit internal	27	Chemical	Yes	1	Chlorine treatment (500mg/l/min)	Concentration	4.83 ± 0.86	4.87 ± 0.78	mean (log CFU/g)	9	log CFU/ml	No			mean (log CFU/g)	No				No			10minutes/day for 6days	Not reported	Not reported	Multiple applications overtime	standard deviation	Concentration	Post harvest	Processing	Hydroponic type not specified	Home-made bucket system (misting sprouts)	Not reported	Not reported	Concentration overtime after treatment	Yes		Non-treated control	Triplicate
210	750	Salmonella internalization in mung bean sprouts and pre- and postharvest intervention methods in a hydroponic system	Ge, C. T.; Rymut, S.; Lee, C. H.; Lee, J. Y.	2014	Journal of Food Protection	Salmonella Typhimurium ATCC 19585		Sprouts Mungbean	Not reported	Edible leaves/fruit internal	27	Chemical	Yes	1	Chlorine treatment (1000mg/l/min)	Concentration	5.02 ± 0.58	4.87 ± 0.78	mean (log CFU/g)	9	log CFU/ml	No			mean (log CFU/g)	No				No			10minutes/day for 6days	Not reported	Not reported	Multiple applications overtime	standard deviation	Concentration	Post harvest	Processing	Hydroponic type not specified	Home-made bucket system (misting sprouts)	Not reported	Not reported	Concentration overtime after treatment	Yes		Non-treated control	Triplicate
211	750	Salmonella internalization in mung bean sprouts and pre- and postharvest intervention methods in a hydroponic system	Ge, C. T.; Rymut, S.; Lee, C. H.; Lee, J. Y.	2014	Journal of Food Protection	Salmonella Typhimurium ATCC 19585		Sprouts Mungbean	Not reported	Edible leaves/fruit internal	27	Chemical	Yes	1	Chlorine treatment (2000mg/l/min)	Concentration	4.19 ± 0.62	4.87 ± 0.78	mean (log CFU/g)	9	log CFU/ml	No			mean (log CFU/g)	No				No			10minutes/day for 6days	Not reported	Not reported	Multiple applications overtime	standard deviation	Concentration	Post harvest	Processing	Hydroponic type not specified	Home-made bucket system (misting sprouts)	Not reported	Not reported	Concentration overtime after treatment	Yes		Non-treated control	Triplicate
212	750	Salmonella internalization in mung bean sprouts and pre- and postharvest intervention methods in a hydroponic system	Ge, C. T.; Rymut, S.; Lee, C. H.; Lee, J. Y.	2014	Journal of Food Protection	Salmonella Typhimurium ATCC 19585		Sprouts Mungbean	Not reported	Edible leaves/fruit internal	28	Chemical_Physical	Yes	1D	Chlorine treatment (2000mg/l/min)	Concentration		4.87 ± 0.78	mean (log CFU/g)	9	log CFU/ml	Yes	UV-C (778mJ/cm2)	4.71 ± 0.81	mean (log CFU/g)	No				No			10minutes/day for 6days	Not reported	Not reported	Multiple applications overtime	standard deviation	Concentration	Post harvest	Processing	Hydroponic type not specified	Home-made bucket system (misting sprouts)	Not reported	Not reported	Concentration overtime after treatment	Yes		Non-treated control	Triplicate
213	750	Salmonella internalization in mung bean sprouts and pre- and postharvest intervention methods in a hydroponic system	Ge, C. T.; Rymut, S.; Lee, C. H.; Lee, J. Y.	2014	Journal of Food Protection	Salmonella Typhimurium ATCC 19585		Sprouts Mungbean	Not reported	Edible leaves/fruit internal	29	Physical	No	D		Concentration		4.87 ± 0.78	mean (log CFU/g)	9	log CFU/ml	Yes	UV-C (78mJ/cm2)	5.13 ± 0.50	mean (log CFU/g)	No				No			10minutes/day for 6days	Not reported	Not reported	Multiple applications overtime	standard deviation	Concentration	Post harvest	Processing	Hydroponic type not specified	Home-made bucket system (misting sprouts)	Not reported	Not reported	Concentration overtime after treatment	Yes		Non-treated control	Triplicate
214	750	Salmonella internalization in mung bean sprouts and pre- and postharvest intervention methods in a hydroponic system	Ge, C. T.; Rymut, S.; Lee, C. H.; Lee, J. Y.	2014	Journal of Food Protection	Salmonella Typhimurium ATCC 19585		Sprouts Mungbean	Not reported	Edible leaves/fruit internal	29	Physical	No	D		Concentration		4.87 ± 0.78	mean (log CFU/g)	9	log CFU/ml	Yes	UV-C (156mJ/cm2)	5.46 ± 0.35	mean (log CFU/g)	No				No			10minutes/day for 6days	Not reported	Not reported	Multiple applications overtime	standard deviation	Concentration	Post harvest	Processing	Hydroponic type not specified	Home-made bucket system (misting sprouts)	Not reported	Not reported	Concentration overtime after treatment	Yes		Non-treated control	Triplicate
215	750	Salmonella internalization in mung bean sprouts and pre- and postharvest intervention methods in a hydroponic system	Ge, C. T.; Rymut, S.; Lee, C. H.; Lee, J. Y.	2014	Journal of Food Protection	Salmonella Typhimurium ATCC 19585		Sprouts Mungbean	Not reported	Edible leaves/fruit internal	29	Physical	No	D		Concentration		4.87 ± 0.78	mean (log CFU/g)	9	log CFU/ml	Yes	UV-C (776mJ/cm2)	5.26 ± 0.44	mean (log CFU/g)	No				No			10minutes/day for 6days	Not reported	Not reported	Multiple applications overtime	standard deviation	Concentration	Post harvest	Processing	Hydroponic type not specified	Home-made bucket system (misting sprouts)	Not reported	Not reported	Concentration overtime after treatment	Yes		Non-treated control	Triplicate
216	750	Salmonella internalization in mung bean sprouts and pre- and postharvest intervention methods in a hydroponic system	Ge, C. T.; Rymut, S.; Lee, C. H.; Lee, J. Y.	2014	Journal of Food Protection	Salmonella Typhimurium ATCC 19585		Sprouts Mungbean	Not reported	Nutrient solution	29	Physical	No	D		Concentration		4.75 ± 0.28	mean (log CFU/g)	9	log CFU/ml	Yes	UV-C (950mJ/cm2)	2.98 ± 0.62	mean (log CFU/g)	No				No			10minutes/day for 6days	Not reported	Not reported	Multiple applications overtime	standard deviation	Concentration	Preharvest	Production	Hydroponic type not specified	Home-made bucket system (misting sprouts)	Not reported	Not reported	Concentration overtime after treatment	Yes		Non-treated control	Triplicate
217	750	Salmonella internalization in mung bean sprouts and pre- and postharvest intervention methods in a hydroponic system	Ge, C. T.; Rymut, S.; Lee, C. H.; Lee, J. Y.	2014	Journal of Food Protection	Salmonella Typhimurium ATCC 19585		Sprouts Mungbean	Not reported	Edible leaves/fruit internal	29	Physical	No	D		Concentration		4.87 ± 0.78	mean (log CFU/g)	9	log CFU/ml	Yes	UV-C (950mJ/cm2) - preintervetion	3.72 ± 0.60	mean (log CFU/g)	No				No			10minutes/day for 6days	Not reported	Not reported	Multiple applications overtime	standard deviation	Concentration	Preintervention	Production	Hydroponic type not specified	Home-made bucket system (misting sprouts)	Not reported	Not reported	Concentration overtime after treatment	Yes		Non-treated control	Triplicate
218	757	Roles of oxides of nitrogen on quality enhancement of soybean sprout during hydroponic production using plasma discharged water recycling technology	Lee, EunJung; Khan, M. S. I.; Shim, JaeWon; Kim, YunJi	2018	Scientific Reports	TAC		Sprouts Soybean	Not reported	Nutrient solution	30	Physical	No	E		Log reduction			mean (log CFU/ml)	NA	log CFU/ml	Yes	Dielectric barrier discharge (DBD) plasma water	4.3	mean (log CFU/ml)	No				No			5minutes/12hours for 4days	20	Not reported	Multiple applications overtime	Not reported	Log reduction	Preharvest	Production	Hydroponic type not specified		Not reported	Not reported	Concentration one time after treatment	Yes		Non-treated control	Not reported
219	757	Roles of oxides of nitrogen on quality enhancement of soybean sprout during hydroponic production using plasma discharged water recycling technology	Lee, EunJung; Khan, M. S. I.; Shim, JaeWon; Kim, YunJi	2018	Scientific Reports	Salmonella Typhimurium ATCC14028		Sprouts Soybean	Not reported	Nutrient solution	30	Physical	No	E		Log reduction			mean (log CFU/ml)	6 - 7	log CFU/ml	Yes	Dielectric barrier discharge (DBD) plasma water	7	mean (log CFU/ml)	No				No			5minutes/12hours for 4days	20	Not reported	Multiple applications overtime	Not reported	Log reduction	Preharvest	Production	Hydroponic type not specified		Not reported	Not reported	Concentration one time after treatment	Yes		Non-treated control	Not reported
220	173	Ecological characteristics of Escherichia coli infection in hydroponics and development of methods of control	Shirakawa, T.; Abiko, K.	2001	Bulletin of the National Research Institute of Vegetables, Ornamental Plants and Tea	E. coli generic		Lettuce	Butterhead	Edible leaves/fruit	31	Chemical	Yes	1	Sodium hypochlorite (5ppm)	Concentration	1.67 x 10^2	1.00 x 10^2	mean (CFU/g)	Not reported	Not reported	No			mean (CFU/g)	No				No			30minutes	Not reported	Not reported	One time application	Not reported	Concentration	Post harvest	Processing	Nutrient Film Technique (NFT)		Not reported	Not reported	Concentration one time after treatment	Yes		Non-inoculated control	Could not find it in the translated version
221	173	Ecological characteristics of Escherichia coli infection in hydroponics and development of methods of control	Shirakawa, T.; Abiko, K.	2001	Bulletin of the National Research Institute of Vegetables, Ornamental Plants and Tea	TAC		Lettuce	Butterhead	Edible leaves/fruit	31	Chemical	Yes	1	Sodium hypochlorite (5ppm)	Concentration	9.67 x10^8	1.87 x 10^8	mean (CFU/g)	Not reported	Not reported	No			mean (CFU/g)	No				No			30minutes	Not reported	Not reported	One time application	Not reported	Concentration	Post harvest	Processing	Nutrient Film Technique (NFT)		Not reported	Not reported	Concentration one time after treatment	Yes		Non-inoculated control	Could not find it in the translated version
222	173	Ecological characteristics of Escherichia coli infection in hydroponics and development of methods of control	Shirakawa, T.; Abiko, K.	2001	Bulletin of the National Research Institute of Vegetables, Ornamental Plants and Tea	TAC		Lettuce	Butterhead	Edible leaves/fruit	32	Physical	No	F		Concentration		1.87 x 10^8	mean (log CFU/g)	Not reported	Not reported	Yes	Hot air (40C) for 24hours + 80C for 3days	Did not detect	mean (log CFU/g)	No				No			30minutes	Not reported	Not reported	One time application	Not reported	Concentration	Post harvest	Processing	Nutrient Film Technique (NFT)		Not reported	Not reported	Concentration one time after treatment	Yes		Non-inoculated control	Could not find it in the translated version
223	173	Ecological characteristics of Escherichia coli infection in hydroponics and development of methods of control	Shirakawa, T.; Abiko, K.	2001	Bulletin of the National Research Institute of Vegetables, Ornamental Plants and Tea	TAC		Lettuce	Butterhead	Edible leaves/fruit	32	Physical	No	F		Concentration		1.87 x 10^8	mean (log CFU/g)	Not reported	Not reported	Yes	Hot air (40C) for 24hours + 80C for 5days	Did not detect	mean (log CFU/g)	No				No			30minutes	Not reported	Not reported	One time application	Not reported	Concentration	Post harvest	Processing	Nutrient Film Technique (NFT)		Not reported	Not reported	Concentration one time after treatment	Yes		Non-inoculated control	Could not find it in the translated version
224	173	Ecological characteristics of Escherichia coli infection in hydroponics and development of methods of control	Shirakawa, T.; Abiko, K.	2001	Bulletin of the National Research Institute of Vegetables, Ornamental Plants and Tea	E. coli generic		Lettuce	Butterhead	Seeds	32	Physical	No	F		Concentration		1.00 x 10^2	mean (log CFU/g)	Not reported	Not reported	Yes	Hot air (40C) for 24hours + 85C for 3days	Did not detect	mean (log CFU/g)	No				No			30minutes	Not reported	Not reported	One time application	Not reported	Concentration	Post harvest	Production	Nutrient Film Technique (NFT)		Not reported	Not reported	Concentration one time after treatment	Yes		Non-inoculated control	Could not find it in the translated version
225	173	Ecological characteristics of Escherichia coli infection in hydroponics and development of methods of control	Shirakawa, T.; Abiko, K.	2001	Bulletin of the National Research Institute of Vegetables, Ornamental Plants and Tea	E. coli generic		Lettuce	Butterhead	Seeds	32	Physical	No	F		Concentration		1.00 x 10^2	mean (log CFU/g)	Not reported	Not reported	Yes	Hot air (40C) for 24hours + 85C for 5days	Did not detect	mean (log CFU/g)	No				No			30minutes	Not reported	Not reported	One time application	Not reported	Concentration	Post harvest	Production	Nutrient Film Technique (NFT)		Not reported	Not reported	Concentration one time after treatment	Yes		Non-inoculated control	Could not find it in the translated version
226	311	Hygienic and health evaluation of lettuces cultivated according to conventional and hydroponic processes and sold in Rio Branco, AC Avaliacao higienico-sanitaria de alfaces (Lactuca sativa L) cultivadas pelos processos convencional e hidroponico e comercializadas em Rio Branco, AC	Souza, M. L. de; Bezerra, D. C. F.; Furtado, C. de M.	2006	Higiene Alimentar	Coliforms (fecal)		Lettuce	Not reported	Edible leaves/fruit	33	Chemical	Yes	3	Water wash	Concentration	14 - 460	Not reported	mean (MPN/g)	Not reported	Not reported	No			mean (MPN/g)	No				No			Not reported	Not reported	Not reported	One time application	Not reported	Concentration	Retail	Processing	Hydroponic type unknown, Commercial	Bought at retail	Not reported	Not reported	Concentration one time after treatment	No	Extrapolated	Not reported	Duplicate
227	311	Hygienic and health evaluation of lettuces cultivated according to conventional and hydroponic processes and sold in Rio Branco, AC Avaliacao higienico-sanitaria de alfaces (Lactuca sativa L) cultivadas pelos processos convencional e hidroponico e comercializadas em Rio Branco, AC	Souza, M. L. de; Bezerra, D. C. F.; Furtado, C. de M.	2006	Higiene Alimentar	Coliforms		Lettuce	Not reported	Edible leaves/fruit	33	Chemical	Yes	3	Water wash	Concentration	21 - 460	Not reported	mean (MPN/g)	Not reported	Not reported	No			mean (MPN/g)	No				No			Not reported	Not reported	Not reported	One time application	Not reported	Concentration	Retail	Processing	Hydroponic type unknown, Commercial	Bought at retail	Not reported	Not reported	Concentration one time after treatment	No	Extrapolated	Not reported	Duplicate
228	311	Hygienic and health evaluation of lettuces cultivated according to conventional and hydroponic processes and sold in Rio Branco, AC Avaliacao higienico-sanitaria de alfaces (Lactuca sativa L) cultivadas pelos processos convencional e hidroponico e comercializadas em Rio Branco, AC	Souza, M. L. de; Bezerra, D. C. F.; Furtado, C. de M.	2006	Higiene Alimentar	Yeast and molds		Lettuce	Not reported	Edible leaves/fruit	33	Chemical	Yes	3	Water wash	Concentration	2.9 x 10^3 - 4.5 x 10^4	Not reported	mean(UFG/g)	Not reported	Not reported	No			mean(UFG/g)	No				No			Not reported	Not reported	Not reported	One time application	Not reported	Concentration	Retail	Processing	Hydroponic type unknown, Commercial	Bought at retail	Not reported	Not reported	Concentration one time after treatment	No	Extrapolated	Not reported	Duplicate
229	415	Microbial contamination and improvement of the production of lettuces (Lactuca sativa), cultivated traditionally and by hydroponics, in Rio de Janeiro Contaminacao microbiana e melhoria do sistema produtivo de alfaces (Lactuca sativa), de cultivo tradicional e hidroponico, no Rio de Janeiro	Faria, M. I.; Coelho Falcao, C. de A.; Oliveira Tortora, J. C. de	2005	Higiene Alimentar	TAC		Lettuce	Not reported	Edible leaves/fruit	34	Chemical	Yes	1	Soduim hypochlorite	Concentration	5.0 x 10^4 - 2.1 x 10^8	Not reported	MPN/g	NA	NA	No			MPN/g	No				No			30minutes	Not reported	Not reported	One time application	Not reported	Concentration	Retail	Processing	Hydroponic type unknown, Commercial	Bought at retail	Not reported	Commercial greenhouse facility	Concentration one time after treatment	Yes		Non-treated control	Duplicate
230	415	Microbial contamination and improvement of the production of lettuces (Lactuca sativa), cultivated traditionally and by hydroponics, in Rio de Janeiro Contaminacao microbiana e melhoria do sistema produtivo de alfaces (Lactuca sativa), de cultivo tradicional e hidroponico, no Rio de Janeiro	Faria, M. I.; Coelho Falcao, C. de A.; Oliveira Tortora, J. C. de	2005	Higiene Alimentar	Yeast and molds		Lettuce	Not reported	Edible leaves/fruit	34	Chemical	Yes	1	Soduim hypochlorite	Concentration	1.0 x 10^3 - 4.4 x 10^5	Not reported	MPN/g	NA	NA	No			MPN/g	No				No			30minutes	Not reported	Not reported	One time application	Not reported	Concentration	Retail	Processing	Hydroponic type unknown, Commercial	Bought at retail	Not reported	Commercial greenhouse facility	Concentration one time after treatment	Yes		Non-treated control	Duplicate
231	624	Silicon, in hydroponics, in postharvest American 'Lucy Brown' lettuce minimally processed Aplicacao de silicio, em hidroponia, na conservacao pos-colheita de alface americana 'Lucy Brown' minimamente processada	Galati, V. C.; Guimaraes, J. E. R.; Marques, K. M.; Fernandes, J. D. R.; Cecilio Filho, A. B.; Mattiuz, B. H.	2015	Ciencia Rural	TAC		Lettuce	Lucy Brown	Edible leaves/fruit	35	Chemical	Yes	13	Potassium silicate (28mg/l) + Soduim dichloro isocyanaurate dihydrate (Sumaveg)	Concentration	No data reported	Not reported	MPN/g	NA	NA	No			MPN/g	No				No			16days	3	85 ± 3	One time application	Not reported	Concentration	Storage		Nutrient Film Technique (NFT)		Not reported	Research indoor growing facility	Concentration one time after treatment	Yes		Non-treated control	Not reported
232	624	Silicon, in hydroponics, in postharvest American 'Lucy Brown' lettuce minimally processed Aplicacao de silicio, em hidroponia, na conservacao pos-colheita de alface americana 'Lucy Brown' minimamente processada	Galati, V. C.; Guimaraes, J. E. R.; Marques, K. M.; Fernandes, J. D. R.; Cecilio Filho, A. B.; Mattiuz, B. H.	2015	Ciencia Rural	TAC		Lettuce	Lucy Brown	Edible leaves/fruit	35	Chemical	Yes	13	Potassium silicate (56mg/l) + Soduim dichloro isocyanaurate dihydrate (Sumaveg)	Concentration	No data reported	Not reported	MPN/g	NA	NA	No			MPN/g	No				No			16days	3	85 ± 3	One time application	Not reported	Concentration	Storage		Nutrient Film Technique (NFT)		Not reported	Research indoor growing facility	Concentration one time after treatment	Yes		Non-treated control	Not reported
233	624	Silicon, in hydroponics, in postharvest American 'Lucy Brown' lettuce minimally processed Aplicacao de silicio, em hidroponia, na conservacao pos-colheita de alface americana 'Lucy Brown' minimamente processada	Galati, V. C.; Guimaraes, J. E. R.; Marques, K. M.; Fernandes, J. D. R.; Cecilio Filho, A. B.; Mattiuz, B. H.	2015	Ciencia Rural	TAC		Lettuce	Lucy Brown	Edible leaves/fruit	35	Chemical	Yes	13	Potassium silicate (84mg/l) + Soduim dichloro isocyanaurate dihydrate (Sumaveg)	Concentration	No data reported	Not reported	MPN/g	NA	NA	No			MPN/g	No				No			16days	3	85 ± 3	One time application	Not reported	Concentration	Storage		Nutrient Film Technique (NFT)		Not reported	Research indoor growing facility	Concentration one time after treatment	Yes		Non-treated control	Not reported
234	624	Silicon, in hydroponics, in postharvest American 'Lucy Brown' lettuce minimally processed Aplicacao de silicio, em hidroponia, na conservacao pos-colheita de alface americana 'Lucy Brown' minimamente processada	Galati, V. C.; Guimaraes, J. E. R.; Marques, K. M.; Fernandes, J. D. R.; Cecilio Filho, A. B.; Mattiuz, B. H.	2015	Ciencia Rural	Coliforms		Lettuce	Lucy Brown	Edible leaves/fruit	35	Chemical	Yes	13	Potassium silicate (28mg/l) + Soduim dichloro isocyanaurate dihydrate (Sumaveg)	Concentration	<3.0	Not reported	MPN/g	NA	NA	No			MPN/g	No				No			16days	3	85 ± 3	One time application	Not reported	Concentration	Storage		Nutrient Film Technique (NFT)		Not reported	Research indoor growing facility	Concentration one time after treatment	Yes		Non-treated control	Not reported
235	624	Silicon, in hydroponics, in postharvest American 'Lucy Brown' lettuce minimally processed Aplicacao de silicio, em hidroponia, na conservacao pos-colheita de alface americana 'Lucy Brown' minimamente processada	Galati, V. C.; Guimaraes, J. E. R.; Marques, K. M.; Fernandes, J. D. R.; Cecilio Filho, A. B.; Mattiuz, B. H.	2015	Ciencia Rural	Coliforms		Lettuce	Lucy Brown	Edible leaves/fruit	35	Chemical	Yes	13	Potassium silicate (56mg/l) + Soduim dichloro isocyanaurate dihydrate (Sumaveg)	Concentration	4	Not reported	MPN/g	NA	NA	No			MPN/g	No				No			16days	3	85 ± 3	One time application	Not reported	Concentration	Storage		Nutrient Film Technique (NFT)		Not reported	Research indoor growing facility	Concentration one time after treatment	Yes		Non-treated control	Not reported
236	624	Silicon, in hydroponics, in postharvest American 'Lucy Brown' lettuce minimally processed Aplicacao de silicio, em hidroponia, na conservacao pos-colheita de alface americana 'Lucy Brown' minimamente processada	Galati, V. C.; Guimaraes, J. E. R.; Marques, K. M.; Fernandes, J. D. R.; Cecilio Filho, A. B.; Mattiuz, B. H.	2015	Ciencia Rural	Coliforms		Lettuce	Lucy Brown	Edible leaves/fruit	35	Chemical	Yes	13	Potassium silicate (84mg/l) + Soduim dichloro isocyanaurate dihydrate (Sumaveg)	Concentration	<3.0	Not reported	MPN/g	NA	NA	No			MPN/g	No				No			16days	3	85 ± 3	One time application	Not reported	Concentration	Storage		Nutrient Film Technique (NFT)		Not reported	Research indoor growing facility	Concentration one time after treatment	Yes		Non-treated control	Not reported
237	624	Silicon, in hydroponics, in postharvest American 'Lucy Brown' lettuce minimally processed Aplicacao de silicio, em hidroponia, na conservacao pos-colheita de alface americana 'Lucy Brown' minimamente processada	Galati, V. C.; Guimaraes, J. E. R.; Marques, K. M.; Fernandes, J. D. R.; Cecilio Filho, A. B.; Mattiuz, B. H.	2015	Ciencia Rural	Coliforms (fecal)		Lettuce	Lucy Brown	Edible leaves/fruit	35	Chemical	Yes	13	Potassium silicate (28mg/l) + Soduim dichloro isocyanaurate dihydrate (Sumaveg)	Concentration	<3.0	Not reported	MPN/g	NA	NA	No			MPN/g	No				No			16days	3	85 ± 3	One time application	Not reported	Concentration	Storage		Nutrient Film Technique (NFT)		Not reported	Research indoor growing facility	Concentration one time after treatment	Yes		Non-treated control	Not reported
238	624	Silicon, in hydroponics, in postharvest American 'Lucy Brown' lettuce minimally processed Aplicacao de silicio, em hidroponia, na conservacao pos-colheita de alface americana 'Lucy Brown' minimamente processada	Galati, V. C.; Guimaraes, J. E. R.; Marques, K. M.; Fernandes, J. D. R.; Cecilio Filho, A. B.; Mattiuz, B. H.	2015	Ciencia Rural	Coliforms (fecal)		Lettuce	Lucy Brown	Edible leaves/fruit	35	Chemical	Yes	13	Potassium silicate (56mg/l) + Soduim dichloro isocyanaurate dihydrate (Sumaveg)	Concentration	4	Not reported	MPN/g	NA	NA	No			MPN/g	No				No			16days	3	85 ± 3	One time application	Not reported	Concentration	Storage		Nutrient Film Technique (NFT)		Not reported	Research indoor growing facility	Concentration one time after treatment	Yes		Non-treated control	Not reported
239	624	Silicon, in hydroponics, in postharvest American 'Lucy Brown' lettuce minimally processed Aplicacao de silicio, em hidroponia, na conservacao pos-colheita de alface americana 'Lucy Brown' minimamente processada	Galati, V. C.; Guimaraes, J. E. R.; Marques, K. M.; Fernandes, J. D. R.; Cecilio Filho, A. B.; Mattiuz, B. H.	2015	Ciencia Rural	Coliforms (fecal)		Lettuce	Lucy Brown	Edible leaves/fruit	35	Chemical	Yes	13	Potassium silicate (84mg/l) + Soduim dichloro isocyanaurate dihydrate (Sumaveg)	Concentration	<3.0	Not reported	MPN/g	NA	NA	No			MPN/g	No				No			16days	3	85 ± 3	One time application	Not reported	Concentration	Storage		Nutrient Film Technique (NFT)		Not reported	Research indoor growing facility	Concentration one time after treatment	Yes		Non-treated control	Not reported
240	301	Graywater processing in recirculating hydroponic systems: phytotoxicity, surfactant degradation, and bacterial dynamics	Garland, J. L.; Levine, L. H.; Yorio, N. C.; Adams, J. L.; Cook, K. L.	2000	Water Research (Oxford)	Pseudomonas aeruginosa		Sprouts Wheat	USUApogee	Root	36	Chemical	Yes	14	Igepon TC-42 (sodium N-coconut acid-N-methyl taurate)	Concentration	6 x 10^4	Not reported	mean (CFU/g)	1.0 6 x 10^9 ± 1.65 x 10^9	cell/ml	No			mean (CFU/g)	No				No			60days	22	68.7	One time application	Not reported	Concentration	Preharvest	Production	Nutrient Film Technique (NFT)		Growth chamber	Research indoor growing facility	Concentration overtime after treatment	No	Extrapolated	Non-inoculated control	Duplicate
241	301	Graywater processing in recirculating hydroponic systems: phytotoxicity, surfactant degradation, and bacterial dynamics	Garland, J. L.; Levine, L. H.; Yorio, N. C.; Adams, J. L.; Cook, K. L.	2000	Water Research (Oxford)	Pseudomonas aeruginosa		Sprouts Wheat	USUApogee	PVC Surface	36	Chemical	Yes	14	Igepon TC-42 (sodium N-coconut acid-N-methyl taurate)	Concentration	9 x 10^2	Not reported	mean (CFU/cm^2)	1.0 6 x 10^9 ± 1.65 x 10^10	cell/ml	No			mean (CFU/cm^2)	No				No			60days	22	68.7	One time application	Not reported	Concentration	Preharvest	Production	Nutrient Film Technique (NFT)		Growth chamber	Research indoor growing facility	Concentration overtime after treatment	No	Extrapolated	Non-inoculated control	Duplicate
242	301	Graywater processing in recirculating hydroponic systems: phytotoxicity, surfactant degradation, and bacterial dynamics	Garland, J. L.; Levine, L. H.; Yorio, N. C.; Adams, J. L.; Cook, K. L.	2000	Water Research (Oxford)	Pseudomonas aeruginosa		Sprouts Wheat	USUApogee	Nutrient solution	36	Chemical	Yes	14	Igepon TC-42 (sodium N-coconut acid-N-methyl taurate)	Concentration	1 x 10^3	Not reported	mean (CFU/ml)	1.0 6 x 10^9 ± 1.65 x 10^11	cell/ml	No			mean (CFU/ml)	No				No			60days	22	68.7	One time application	Not reported	Concentration	Preharvest	Production	Nutrient Film Technique (NFT)		Growth chamber	Research indoor growing facility	Concentration overtime after treatment	No	Extrapolated	Non-inoculated control	Duplicate
243	301	Graywater processing in recirculating hydroponic systems: phytotoxicity, surfactant degradation, and bacterial dynamics	Garland, J. L.; Levine, L. H.; Yorio, N. C.; Adams, J. L.; Cook, K. L.	2000	Water Research (Oxford)	Pseudomonas aeruginosa		Lettuce	Waldmann's Green	Root	36	Chemical	Yes	14	Igepon TC-42 (sodium N-coconut acid-N-methyl taurate)	Concentration	9 x 10^6	Not reported	mean (CFU/g)	1.0 6 x 10^9 ± 1.65 x 10^12	cell/ml	No			mean (CFU/g)	No				No			26days	23	69.9	One time application	Not reported	Concentration	Preharvest	Production	Nutrient Film Technique (NFT)		Growth chamber	Research indoor growing facility	Concentration overtime after treatment	No	Extrapolated	Non-inoculated control	Duplicate
244	301	Graywater processing in recirculating hydroponic systems: phytotoxicity, surfactant degradation, and bacterial dynamics	Garland, J. L.; Levine, L. H.; Yorio, N. C.; Adams, J. L.; Cook, K. L.	2000	Water Research (Oxford)	E. coli generic		Lettuce	Waldmann's Green	Root	36	Chemical	Yes	14	Igepon TC-42 (sodium N-coconut acid-N-methyl taurate)	Concentration	Below detection limit	Not reported	mean (CFU/g)	6.97 x 10^8 ± 1.65 x 10^8	cell/ml	No			mean (CFU/g)	No				No			26days	23	69.9	One time application	Not reported	Concentration	Preharvest	Production	Nutrient Film Technique (NFT)		Growth chamber	Research indoor growing facility	Concentration overtime after treatment	No	Extrapolated	Non-inoculated control	Duplicate
245	301	Graywater processing in recirculating hydroponic systems: phytotoxicity, surfactant degradation, and bacterial dynamics	Garland, J. L.; Levine, L. H.; Yorio, N. C.; Adams, J. L.; Cook, K. L.	2000	Water Research (Oxford)	Staphylococcus aureus		Lettuce	Waldmann's Green	Root	36	Chemical	Yes	14	Igepon TC-42 (sodium N-coconut acid-N-methyl taurate)	Concentration	Below detection limit	Not reported	mean (CFU/g)	2.99 x 10^8 ± 1.65 x 10^9	cell/ml	No			mean (CFU/g)	No				No			26days	23	69.9	One time application	Not reported	Concentration	Preharvest	Production	Nutrient Film Technique (NFT)		Growth chamber	Research indoor growing facility	Concentration overtime after treatment	No	Extrapolated	Non-inoculated control	Duplicate
246	301	Graywater processing in recirculating hydroponic systems: phytotoxicity, surfactant degradation, and bacterial dynamics	Garland, J. L.; Levine, L. H.; Yorio, N. C.; Adams, J. L.; Cook, K. L.	2000	Water Research (Oxford)	Pseudomonas aeruginosa		Lettuce	Waldmann's Green	PVC Surface	36	Chemical	Yes	14	Igepon TC-42 (sodium N-coconut acid-N-methyl taurate)	Concentration	4x 10^3	Not reported	mean (CFU/cm^2)	1.0 6 x 10^9 ± 1.65 x 10^12	cell/ml	No			mean (CFU/cm^2)	No				No			26days	23	69.9	One time application	Not reported	Concentration	Preharvest	Production	Nutrient Film Technique (NFT)		Growth chamber	Research indoor growing facility	Concentration overtime after treatment	No	Extrapolated	Non-inoculated control	Duplicate
247	301	Graywater processing in recirculating hydroponic systems: phytotoxicity, surfactant degradation, and bacterial dynamics	Garland, J. L.; Levine, L. H.; Yorio, N. C.; Adams, J. L.; Cook, K. L.	2000	Water Research (Oxford)	E. coli generic		Lettuce	Waldmann's Green	PVC Surface	36	Chemical	Yes	14	Igepon TC-42 (sodium N-coconut acid-N-methyl taurate)	Concentration	Below detection limit	Not reported	mean (CFU/cm^2)	6.97 x 10^8 ± 1.65 x 10^8	cell/ml	No			mean (CFU/cm^2)	No				No			26days	23	69.9	One time application	Not reported	Concentration	Preharvest	Production	Nutrient Film Technique (NFT)		Growth chamber	Research indoor growing facility	Concentration overtime after treatment	No	Extrapolated	Non-inoculated control	Duplicate
248	301	Graywater processing in recirculating hydroponic systems: phytotoxicity, surfactant degradation, and bacterial dynamics	Garland, J. L.; Levine, L. H.; Yorio, N. C.; Adams, J. L.; Cook, K. L.	2000	Water Research (Oxford)	Staphylococcus aureus		Lettuce	Waldmann's Green	PVC Surface	36	Chemical	Yes	14	Igepon TC-42 (sodium N-coconut acid-N-methyl taurate)	Concentration	Below detection limit	Not reported	mean (CFU/cm^2)	2.99 x 10^8 ± 1.65 x 10^9	cell/ml	No			mean (CFU/cm^2)	No				No			26days	23	69.9	One time application	Not reported	Concentration	Preharvest	Production	Nutrient Film Technique (NFT)		Growth chamber	Research indoor growing facility	Concentration overtime after treatment	No	Extrapolated	Non-inoculated control	Duplicate
249	301	Graywater processing in recirculating hydroponic systems: phytotoxicity, surfactant degradation, and bacterial dynamics	Garland, J. L.; Levine, L. H.; Yorio, N. C.; Adams, J. L.; Cook, K. L.	2000	Water Research (Oxford)	Pseudomonas aeruginosa		Lettuce	Waldmann's Green	Nutrient solution	36	Chemical	Yes	14	Igepon TC-42 (sodium N-coconut acid-N-methyl taurate)	Concentration	5x 103	Not reported	mean (CFU/ml)	1.0 6 x 10^9 ± 1.65 x 10^12	cell/ml	No			mean (CFU/ml)	No				No			26days	23	69.9	One time application	Not reported	Concentration	Preharvest	Production	Nutrient Film Technique (NFT)		Growth chamber	Research indoor growing facility	Concentration overtime after treatment	No	Extrapolated	Non-inoculated control	Duplicate
250	301	Graywater processing in recirculating hydroponic systems: phytotoxicity, surfactant degradation, and bacterial dynamics	Garland, J. L.; Levine, L. H.; Yorio, N. C.; Adams, J. L.; Cook, K. L.	2000	Water Research (Oxford)	E. coli generic		Lettuce	Waldmann's Green	Nutrient solution	36	Chemical	Yes	14	Igepon TC-42 (sodium N-coconut acid-N-methyl taurate)	Concentration	Below detection limit	Not reported	mean (CFU/ml)	6.97 x 10^8 ± 1.65 x 10^8	cell/ml	No			mean (CFU/ml)	No				No			26days	23	69.9	One time application	Not reported	Concentration	Preharvest	Production	Nutrient Film Technique (NFT)		Growth chamber	Research indoor growing facility	Concentration overtime after treatment	No	Extrapolated	Non-inoculated control	Duplicate
251	301	Graywater processing in recirculating hydroponic systems: phytotoxicity, surfactant degradation, and bacterial dynamics	Garland, J. L.; Levine, L. H.; Yorio, N. C.; Adams, J. L.; Cook, K. L.	2000	Water Research (Oxford)	Staphylococcus aureus		Lettuce	Waldmann's Green	Nutrient solution	36	Chemical	Yes	14	Igepon TC-42 (sodium N-coconut acid-N-methyl taurate)	Concentration	Below detection limit	Not reported	mean (CFU/ml)	2.99 x 10^8 ± 1.65 x 10^9	cell/ml	No			mean (CFU/ml)	No				No			26days	23	69.9	One time application	Not reported	Concentration	Preharvest	Production	Nutrient Film Technique (NFT)		Growth chamber	Research indoor growing facility	Concentration overtime after treatment	No	Extrapolated	Non-inoculated control	Duplicate
252	702	Yield optimization, microbial load analysis, and sensory evaluation of mungbean (Vigna radiata L.), lentil (Lens culinaris subsp. culinaris), and Indian mustard (Brassica juncea L.) microgreens grown under greenhouse conditions	Priti,; Sangwan, S.; Kukreja, B.; Mishra, G. P.; Dikshit, H. K.; Singh, A.; Aski, M.; Kumar, A.; Taak, Y.; Stobdan, T.; Das, S.; Kumar, R. R.; Yadava, D. K.; Praveen, S.; Kumar, S.; Nair, R. M.	2022	PLoS One	TAC		Microgreens Mungbean	MH810	Edible leaves/fruit	37	Chemical	Yes	3	Water wash	Concentration	2.870 ± 0.210	3.710 ± 0.480	mean (log CFU/g)	NA	NA	No			mean (log CFU/g)	No				No			12days	Not reported	Not reported	One time application	Standard deviation	Concentration	Storage		Hydroponic type not specified	Plastic trays with soilless growing medium (cocopeat, vermiculite, sand)	Not reported	Research greenhouse facility	Concentration overtime after treatment	Yes		Non-treated control	Triplicate
253	702	Yield optimization, microbial load analysis, and sensory evaluation of mungbean (Vigna radiata L.), lentil (Lens culinaris subsp. culinaris), and Indian mustard (Brassica juncea L.) microgreens grown under greenhouse conditions	Priti,; Sangwan, S.; Kukreja, B.; Mishra, G. P.; Dikshit, H. K.; Singh, A.; Aski, M.; Kumar, A.; Taak, Y.; Stobdan, T.; Das, S.; Kumar, R. R.; Yadava, D. K.; Praveen, S.; Kumar, S.; Nair, R. M.	2022	PLoS One	TAC		Microgreens Mungbean	MH318	Edible leaves/fruit	37	Chemical	Yes	3	Water wash	Concentration	3.000 ± 0.610	4.000 ± 0.270	mean (log CFU/g)	NA	NA	No			mean (log CFU/g)	No				No			12days	Not reported	Not reported	One time application	Standard deviation	Concentration	Storage		Hydroponic type not specified	Plastic trays with soilless growing medium (cocopeat, vermiculite, sand)	Not reported	Research greenhouse facility	Concentration overtime after treatment	Yes		Non-treated control	Triplicate
254	702	Yield optimization, microbial load analysis, and sensory evaluation of mungbean (Vigna radiata L.), lentil (Lens culinaris subsp. culinaris), and Indian mustard (Brassica juncea L.) microgreens grown under greenhouse conditions	Priti,; Sangwan, S.; Kukreja, B.; Mishra, G. P.; Dikshit, H. K.; Singh, A.; Aski, M.; Kumar, A.; Taak, Y.; Stobdan, T.; Das, S.; Kumar, R. R.; Yadava, D. K.; Praveen, S.; Kumar, S.; Nair, R. M.	2022	PLoS One	TAC		Microgreens Mungbean	PS16	Edible leaves/fruit	37	Chemical	Yes	3	Water wash	Concentration	3.560 ± 0.510	3.900 ± 0.430	mean (log CFU/g)	NA	NA	No			mean (log CFU/g)	No				No			12days	Not reported	Not reported	One time application	Standard deviation	Concentration	Storage		Hydroponic type not specified	Plastic trays with soilless growing medium (cocopeat, vermiculite, sand)	Not reported	Research greenhouse facility	Concentration overtime after treatment	Yes		Non-treated control	Triplicate
255	702	Yield optimization, microbial load analysis, and sensory evaluation of mungbean (Vigna radiata L.), lentil (Lens culinaris subsp. culinaris), and Indian mustard (Brassica juncea L.) microgreens grown under greenhouse conditions	Priti,; Sangwan, S.; Kukreja, B.; Mishra, G. P.; Dikshit, H. K.; Singh, A.; Aski, M.; Kumar, A.; Taak, Y.; Stobdan, T.; Das, S.; Kumar, R. R.; Yadava, D. K.; Praveen, S.; Kumar, S.; Nair, R. M.	2022	PLoS One	Yeast and molds		Microgreens Mungbean	MH810	Edible leaves/fruit	37	Chemical	Yes	3	Water wash	Concentration	1.600 ± 0.330	1.900 ± 0.240	mean (log CFU/g)	NA	NA	No			mean (log CFU/g)	No				No			12days	Not reported	Not reported	One time application	Standard deviation	Concentration	Storage		Hydroponic type not specified	Plastic trays with soilless growing medium (cocopeat, vermiculite, sand)	Not reported	Research greenhouse facility	Concentration overtime after treatment	Yes		Non-treated control	Triplicate
256	702	Yield optimization, microbial load analysis, and sensory evaluation of mungbean (Vigna radiata L.), lentil (Lens culinaris subsp. culinaris), and Indian mustard (Brassica juncea L.) microgreens grown under greenhouse conditions	Priti,; Sangwan, S.; Kukreja, B.; Mishra, G. P.; Dikshit, H. K.; Singh, A.; Aski, M.; Kumar, A.; Taak, Y.; Stobdan, T.; Das, S.; Kumar, R. R.; Yadava, D. K.; Praveen, S.; Kumar, S.; Nair, R. M.	2022	PLoS One	Yeast and molds		Microgreens Mungbean	MH318	Edible leaves/fruit	37	Chemical	Yes	3	Water wash	Concentration	2.500 ± 0.690	2.580 ± 0.740	mean (log CFU/g)	NA	NA	No			mean (log CFU/g)	No				No			12days	Not reported	Not reported	One time application	Standard deviation	Concentration	Storage		Hydroponic type not specified	Plastic trays with soilless growing medium (cocopeat, vermiculite, sand)	Not reported	Research greenhouse facility	Concentration overtime after treatment	Yes		Non-treated control	Triplicate
257	702	Yield optimization, microbial load analysis, and sensory evaluation of mungbean (Vigna radiata L.), lentil (Lens culinaris subsp. culinaris), and Indian mustard (Brassica juncea L.) microgreens grown under greenhouse conditions	Priti,; Sangwan, S.; Kukreja, B.; Mishra, G. P.; Dikshit, H. K.; Singh, A.; Aski, M.; Kumar, A.; Taak, Y.; Stobdan, T.; Das, S.; Kumar, R. R.; Yadava, D. K.; Praveen, S.; Kumar, S.; Nair, R. M.	2022	PLoS One	Yeast and molds		Microgreens Mungbean	PS16	Edible leaves/fruit	37	Chemical	Yes	3	Water wash	Concentration	2.000 ± 0.320	2.560 ± 0.440	mean (log CFU/g)	NA	NA	No			mean (log CFU/g)	No				No			12days	Not reported	Not reported	One time application	Standard deviation	Concentration	Storage		Hydroponic type not specified	Plastic trays with soilless growing medium (cocopeat, vermiculite, sand)	Not reported	Research greenhouse facility	Concentration overtime after treatment	Yes		Non-treated control	Triplicate
258	702	Yield optimization, microbial load analysis, and sensory evaluation of mungbean (Vigna radiata L.), lentil (Lens culinaris subsp. culinaris), and Indian mustard (Brassica juncea L.) microgreens grown under greenhouse conditions	Priti,; Sangwan, S.; Kukreja, B.; Mishra, G. P.; Dikshit, H. K.; Singh, A.; Aski, M.; Kumar, A.; Taak, Y.; Stobdan, T.; Das, S.; Kumar, R. R.; Yadava, D. K.; Praveen, S.; Kumar, S.; Nair, R. M.	2022	PLoS One	E. coli generic		Microgreens Mungbean	MH810	Edible leaves/fruit	37	Chemical	Yes	3	Water wash	Concentration	2.200 ± 0.690	2.800 ± 0.330	mean (log CFU/g)	NA	NA	No			mean (log CFU/g)	No				No			12days	Not reported	Not reported	One time application	Standard deviation	Concentration	Storage		Hydroponic type not specified	Plastic trays with soilless growing medium (cocopeat, vermiculite, sand)	Not reported	Research greenhouse facility	Concentration overtime after treatment	Yes		Non-treated control	Triplicate
259	702	Yield optimization, microbial load analysis, and sensory evaluation of mungbean (Vigna radiata L.), lentil (Lens culinaris subsp. culinaris), and Indian mustard (Brassica juncea L.) microgreens grown under greenhouse conditions	Priti,; Sangwan, S.; Kukreja, B.; Mishra, G. P.; Dikshit, H. K.; Singh, A.; Aski, M.; Kumar, A.; Taak, Y.; Stobdan, T.; Das, S.; Kumar, R. R.; Yadava, D. K.; Praveen, S.; Kumar, S.; Nair, R. M.	2022	PLoS One	E. coli generic		Microgreens Mungbean	MH318	Edible leaves/fruit	37	Chemical	Yes	3	Water wash	Concentration	3.450 ± 0.70	4.340 ± 0.490	mean (log CFU/g)	NA	NA	No			mean (log CFU/g)	No				No			12days	Not reported	Not reported	One time application	Standard deviation	Concentration	Storage		Hydroponic type not specified	Plastic trays with soilless growing medium (cocopeat, vermiculite, sand)	Not reported	Research greenhouse facility	Concentration overtime after treatment	Yes		Non-treated control	Triplicate
260	702	Yield optimization, microbial load analysis, and sensory evaluation of mungbean (Vigna radiata L.), lentil (Lens culinaris subsp. culinaris), and Indian mustard (Brassica juncea L.) microgreens grown under greenhouse conditions	Priti,; Sangwan, S.; Kukreja, B.; Mishra, G. P.; Dikshit, H. K.; Singh, A.; Aski, M.; Kumar, A.; Taak, Y.; Stobdan, T.; Das, S.; Kumar, R. R.; Yadava, D. K.; Praveen, S.; Kumar, S.; Nair, R. M.	2022	PLoS One	E. coli generic		Microgreens Mungbean	PS16	Edible leaves/fruit	37	Chemical	Yes	3	Water wash	Concentration	2.980 ± 0.240	3.630 ± 0.017	mean (log CFU/g)	NA	NA	No			mean (log CFU/g)	No				No			12days	Not reported	Not reported	One time application	Standard deviation	Concentration	Storage		Hydroponic type not specified	Plastic trays with soilless growing medium (cocopeat, vermiculite, sand)	Not reported	Research greenhouse facility	Concentration overtime after treatment	Yes		Non-treated control	Triplicate
261	702	Yield optimization, microbial load analysis, and sensory evaluation of mungbean (Vigna radiata L.), lentil (Lens culinaris subsp. culinaris), and Indian mustard (Brassica juncea L.) microgreens grown under greenhouse conditions	Priti,; Sangwan, S.; Kukreja, B.; Mishra, G. P.; Dikshit, H. K.; Singh, A.; Aski, M.; Kumar, A.; Taak, Y.; Stobdan, T.; Das, S.; Kumar, R. R.; Yadava, D. K.; Praveen, S.; Kumar, S.; Nair, R. M.	2022	PLoS One	Shigella spp.		Microgreens Mungbean	MH810	Edible leaves/fruit	37	Chemical	Yes	3	Water wash	Concentration	1.540 ± 0.680	3.40 ± 0.41	mean (log CFU/g)	NA	NA	No			mean (log CFU/g)	No				No			12days	Not reported	Not reported	One time application	Standard deviation	Concentration	Storage		Hydroponic type not specified	Plastic trays with soilless growing medium (cocopeat, vermiculite, sand)	Not reported	Research greenhouse facility	Concentration overtime after treatment	Yes		Non-treated control	Triplicate
262	702	Yield optimization, microbial load analysis, and sensory evaluation of mungbean (Vigna radiata L.), lentil (Lens culinaris subsp. culinaris), and Indian mustard (Brassica juncea L.) microgreens grown under greenhouse conditions	Priti,; Sangwan, S.; Kukreja, B.; Mishra, G. P.; Dikshit, H. K.; Singh, A.; Aski, M.; Kumar, A.; Taak, Y.; Stobdan, T.; Das, S.; Kumar, R. R.; Yadava, D. K.; Praveen, S.; Kumar, S.; Nair, R. M.	2022	PLoS One	Shigella spp.		Microgreens Mungbean	MH318	Edible leaves/fruit	37	Chemical	Yes	3	Water wash	Concentration	1.620 ± 0.570	4.11 ± 0.14	mean (log CFU/g)	NA	NA	No			mean (log CFU/g)	No				No			12days	Not reported	Not reported	One time application	Standard deviation	Concentration	Storage		Hydroponic type not specified	Plastic trays with soilless growing medium (cocopeat, vermiculite, sand)	Not reported	Research greenhouse facility	Concentration overtime after treatment	Yes		Non-treated control	Triplicate
263	702	Yield optimization, microbial load analysis, and sensory evaluation of mungbean (Vigna radiata L.), lentil (Lens culinaris subsp. culinaris), and Indian mustard (Brassica juncea L.) microgreens grown under greenhouse conditions	Priti,; Sangwan, S.; Kukreja, B.; Mishra, G. P.; Dikshit, H. K.; Singh, A.; Aski, M.; Kumar, A.; Taak, Y.; Stobdan, T.; Das, S.; Kumar, R. R.; Yadava, D. K.; Praveen, S.; Kumar, S.; Nair, R. M.	2022	PLoS One	Shigella spp.		Microgreens Mungbean	PS16	Edible leaves/fruit	37	Chemical	Yes	3	Water wash	Concentration	2.300 ± 0.260	4.21 ± 0.31	mean (log CFU/g)	NA	NA	No			mean (log CFU/g)	No				No			12days	Not reported	Not reported	One time application	Standard deviation	Concentration	Storage		Hydroponic type not specified	Plastic trays with soilless growing medium (cocopeat, vermiculite, sand)	Not reported	Research greenhouse facility	Concentration overtime after treatment	Yes		Non-treated control	Triplicate
264	702	Yield optimization, microbial load analysis, and sensory evaluation of mungbean (Vigna radiata L.), lentil (Lens culinaris subsp. culinaris), and Indian mustard (Brassica juncea L.) microgreens grown under greenhouse conditions	Priti,; Sangwan, S.; Kukreja, B.; Mishra, G. P.; Dikshit, H. K.; Singh, A.; Aski, M.; Kumar, A.; Taak, Y.; Stobdan, T.; Das, S.; Kumar, R. R.; Yadava, D. K.; Praveen, S.; Kumar, S.; Nair, R. M.	2022	PLoS One	TAC		Microgreens Lentil	K75	Edible leaves/fruit	37	Chemical	Yes	3	Water wash	Concentration	4.979 ± 0.023	5.327 ± 0.047	mean (log CFU/g)	NA	NA	No			mean (log CFU/g)	No				No			12days	Not reported	Not reported	One time application	Standard deviation	Concentration	Storage		Hydroponic type not specified	Plastic trays with soilless growing medium (cocopeat, vermiculite, sand)	Not reported	Research greenhouse facility	Concentration overtime after treatment	Yes		Non-treated control	Triplicate
265	702	Yield optimization, microbial load analysis, and sensory evaluation of mungbean (Vigna radiata L.), lentil (Lens culinaris subsp. culinaris), and Indian mustard (Brassica juncea L.) microgreens grown under greenhouse conditions	Priti,; Sangwan, S.; Kukreja, B.; Mishra, G. P.; Dikshit, H. K.; Singh, A.; Aski, M.; Kumar, A.; Taak, Y.; Stobdan, T.; Das, S.; Kumar, R. R.; Yadava, D. K.; Praveen, S.; Kumar, S.; Nair, R. M.	2022	PLoS One	TAC		Microgreens Lentil	L4594	Edible leaves/fruit	37	Chemical	Yes	3	Water wash	Concentration	5.000 ± 0.139	5.390 ± 0.076	mean (log CFU/g)	NA	NA	No			mean (log CFU/g)	No				No			12days	Not reported	Not reported	One time application	Standard deviation	Concentration	Storage		Hydroponic type not specified	Plastic trays with soilless growing medium (cocopeat, vermiculite, sand)	Not reported	Research greenhouse facility	Concentration overtime after treatment	Yes		Non-treated control	Triplicate
266	702	Yield optimization, microbial load analysis, and sensory evaluation of mungbean (Vigna radiata L.), lentil (Lens culinaris subsp. culinaris), and Indian mustard (Brassica juncea L.) microgreens grown under greenhouse conditions	Priti,; Sangwan, S.; Kukreja, B.; Mishra, G. P.; Dikshit, H. K.; Singh, A.; Aski, M.; Kumar, A.; Taak, Y.; Stobdan, T.; Das, S.; Kumar, R. R.; Yadava, D. K.; Praveen, S.; Kumar, S.; Nair, R. M.	2022	PLoS One	TAC		Microgreens Lentil	L830	Edible leaves/fruit	37	Chemical	Yes	3	Water wash	Concentration	4.976 ± 0.023	5.406 ± 0.241	mean (log CFU/g)	NA	NA	No			mean (log CFU/g)	No				No			12days	Not reported	Not reported	One time application	Standard deviation	Concentration	Storage		Hydroponic type not specified	Plastic trays with soilless growing medium (cocopeat, vermiculite, sand)	Not reported	Research greenhouse facility	Concentration overtime after treatment	Yes		Non-treated control	Triplicate
267	702	Yield optimization, microbial load analysis, and sensory evaluation of mungbean (Vigna radiata L.), lentil (Lens culinaris subsp. culinaris), and Indian mustard (Brassica juncea L.) microgreens grown under greenhouse conditions	Priti,; Sangwan, S.; Kukreja, B.; Mishra, G. P.; Dikshit, H. K.; Singh, A.; Aski, M.; Kumar, A.; Taak, Y.; Stobdan, T.; Das, S.; Kumar, R. R.; Yadava, D. K.; Praveen, S.; Kumar, S.; Nair, R. M.	2022	PLoS One	Yeast and molds		Microgreens Lentil	K75	Edible leaves/fruit	37	Chemical	Yes	3	Water wash	Concentration	4.869 ± 0.039	5.119 ± 0.097	mean (log CFU/g)	NA	NA	No			mean (log CFU/g)	No				No			12days	Not reported	Not reported	One time application	Standard deviation	Concentration	Storage		Hydroponic type not specified	Plastic trays with soilless growing medium (cocopeat, vermiculite, sand)	Not reported	Research greenhouse facility	Concentration overtime after treatment	Yes		Non-treated control	Triplicate
268	702	Yield optimization, microbial load analysis, and sensory evaluation of mungbean (Vigna radiata L.), lentil (Lens culinaris subsp. culinaris), and Indian mustard (Brassica juncea L.) microgreens grown under greenhouse conditions	Priti,; Sangwan, S.; Kukreja, B.; Mishra, G. P.; Dikshit, H. K.; Singh, A.; Aski, M.; Kumar, A.; Taak, Y.; Stobdan, T.; Das, S.; Kumar, R. R.; Yadava, D. K.; Praveen, S.; Kumar, S.; Nair, R. M.	2022	PLoS One	Yeast and molds		Microgreens Lentil	L4594	Edible leaves/fruit	37	Chemical	Yes	3	Water wash	Concentration	4.597 ± 0.050	4.983 ± 0.103	mean (log CFU/g)	NA	NA	No			mean (log CFU/g)	No				No			12days	Not reported	Not reported	One time application	Standard deviation	Concentration	Storage		Hydroponic type not specified	Plastic trays with soilless growing medium (cocopeat, vermiculite, sand)	Not reported	Research greenhouse facility	Concentration overtime after treatment	Yes		Non-treated control	Triplicate
269	702	Yield optimization, microbial load analysis, and sensory evaluation of mungbean (Vigna radiata L.), lentil (Lens culinaris subsp. culinaris), and Indian mustard (Brassica juncea L.) microgreens grown under greenhouse conditions	Priti,; Sangwan, S.; Kukreja, B.; Mishra, G. P.; Dikshit, H. K.; Singh, A.; Aski, M.; Kumar, A.; Taak, Y.; Stobdan, T.; Das, S.; Kumar, R. R.; Yadava, D. K.; Praveen, S.; Kumar, S.; Nair, R. M.	2022	PLoS One	Yeast and molds		Microgreens Lentil	L830	Edible leaves/fruit	37	Chemical	Yes	3	Water wash	Concentration	4.716 ± 0.060	5.043 ± 0.060	mean (log CFU/g)	NA	NA	No			mean (log CFU/g)	No				No			12days	Not reported	Not reported	One time application	Standard deviation	Concentration	Storage		Hydroponic type not specified	Plastic trays with soilless growing medium (cocopeat, vermiculite, sand)	Not reported	Research greenhouse facility	Concentration overtime after treatment	Yes		Non-treated control	Triplicate
270	702	Yield optimization, microbial load analysis, and sensory evaluation of mungbean (Vigna radiata L.), lentil (Lens culinaris subsp. culinaris), and Indian mustard (Brassica juncea L.) microgreens grown under greenhouse conditions	Priti,; Sangwan, S.; Kukreja, B.; Mishra, G. P.; Dikshit, H. K.; Singh, A.; Aski, M.; Kumar, A.; Taak, Y.; Stobdan, T.; Das, S.; Kumar, R. R.; Yadava, D. K.; Praveen, S.; Kumar, S.; Nair, R. M.	2022	PLoS One	E. coli generic		Microgreens Lentil	K75	Edible leaves/fruit	37	Chemical	Yes	3	Water wash	Concentration	2.767 ± 0.169	3.766 ± 0.368	mean (log CFU/g)	NA	NA	No			mean (log CFU/g)	No				No			12days	Not reported	Not reported	One time application	Standard deviation	Concentration	Storage		Hydroponic type not specified	Plastic trays with soilless growing medium (cocopeat, vermiculite, sand)	Not reported	Research greenhouse facility	Concentration overtime after treatment	Yes		Non-treated control	Triplicate
271	702	Yield optimization, microbial load analysis, and sensory evaluation of mungbean (Vigna radiata L.), lentil (Lens culinaris subsp. culinaris), and Indian mustard (Brassica juncea L.) microgreens grown under greenhouse conditions	Priti,; Sangwan, S.; Kukreja, B.; Mishra, G. P.; Dikshit, H. K.; Singh, A.; Aski, M.; Kumar, A.; Taak, Y.; Stobdan, T.; Das, S.; Kumar, R. R.; Yadava, D. K.; Praveen, S.; Kumar, S.; Nair, R. M.	2022	PLoS One	E. coli generic		Microgreens Lentil	L4594	Edible leaves/fruit	37	Chemical	Yes	3	Water wash	Concentration	3.064 ± 0.136	4.247 ± 0.234	mean (log CFU/g)	NA	NA	No			mean (log CFU/g)	No				No			12days	Not reported	Not reported	One time application	Standard deviation	Concentration	Storage		Hydroponic type not specified	Plastic trays with soilless growing medium (cocopeat, vermiculite, sand)	Not reported	Research greenhouse facility	Concentration overtime after treatment	Yes		Non-treated control	Triplicate
272	702	Yield optimization, microbial load analysis, and sensory evaluation of mungbean (Vigna radiata L.), lentil (Lens culinaris subsp. culinaris), and Indian mustard (Brassica juncea L.) microgreens grown under greenhouse conditions	Priti,; Sangwan, S.; Kukreja, B.; Mishra, G. P.; Dikshit, H. K.; Singh, A.; Aski, M.; Kumar, A.; Taak, Y.; Stobdan, T.; Das, S.; Kumar, R. R.; Yadava, D. K.; Praveen, S.; Kumar, S.; Nair, R. M.	2022	PLoS One	E. coli generic		Microgreens Lentil	L830	Edible leaves/fruit	37	Chemical	Yes	3	Water wash	Concentration	2.880 ± 0.358	3.987 ± 0.110	mean (log CFU/g)	NA	NA	No			mean (log CFU/g)	No				No			12days	Not reported	Not reported	One time application	Standard deviation	Concentration	Storage		Hydroponic type not specified	Plastic trays with soilless growing medium (cocopeat, vermiculite, sand)	Not reported	Research greenhouse facility	Concentration overtime after treatment	Yes		Non-treated control	Triplicate
273	702	Yield optimization, microbial load analysis, and sensory evaluation of mungbean (Vigna radiata L.), lentil (Lens culinaris subsp. culinaris), and Indian mustard (Brassica juncea L.) microgreens grown under greenhouse conditions	Priti,; Sangwan, S.; Kukreja, B.; Mishra, G. P.; Dikshit, H. K.; Singh, A.; Aski, M.; Kumar, A.; Taak, Y.; Stobdan, T.; Das, S.; Kumar, R. R.; Yadava, D. K.; Praveen, S.; Kumar, S.; Nair, R. M.	2022	PLoS One	Shigella spp.		Microgreens Lentil	K75	Edible leaves/fruit	37	Chemical	Yes	3	Water wash	Concentration	2.236 ± 0.116	3.673 ± 0.068	mean (log CFU/g)	NA	NA	No			mean (log CFU/g)	No				No			12days	Not reported	Not reported	One time application	Standard deviation	Concentration	Storage		Hydroponic type not specified	Plastic trays with soilless growing medium (cocopeat, vermiculite, sand)	Not reported	Research greenhouse facility	Concentration overtime after treatment	Yes		Non-treated control	Triplicate
274	702	Yield optimization, microbial load analysis, and sensory evaluation of mungbean (Vigna radiata L.), lentil (Lens culinaris subsp. culinaris), and Indian mustard (Brassica juncea L.) microgreens grown under greenhouse conditions	Priti,; Sangwan, S.; Kukreja, B.; Mishra, G. P.; Dikshit, H. K.; Singh, A.; Aski, M.; Kumar, A.; Taak, Y.; Stobdan, T.; Das, S.; Kumar, R. R.; Yadava, D. K.; Praveen, S.; Kumar, S.; Nair, R. M.	2022	PLoS One	Shigella spp.		Microgreens Lentil	L4594	Edible leaves/fruit	37	Chemical	Yes	3	Water wash	Concentration	2.313 ± 0.088	3.712 ± 0.172	mean (log CFU/g)	NA	NA	No			mean (log CFU/g)	No				No			12days	Not reported	Not reported	One time application	Standard deviation	Concentration	Storage		Hydroponic type not specified	Plastic trays with soilless growing medium (cocopeat, vermiculite, sand)	Not reported	Research greenhouse facility	Concentration overtime after treatment	Yes		Non-treated control	Triplicate
275	702	Yield optimization, microbial load analysis, and sensory evaluation of mungbean (Vigna radiata L.), lentil (Lens culinaris subsp. culinaris), and Indian mustard (Brassica juncea L.) microgreens grown under greenhouse conditions	Priti,; Sangwan, S.; Kukreja, B.; Mishra, G. P.; Dikshit, H. K.; Singh, A.; Aski, M.; Kumar, A.; Taak, Y.; Stobdan, T.; Das, S.; Kumar, R. R.; Yadava, D. K.; Praveen, S.; Kumar, S.; Nair, R. M.	2022	PLoS One	Shigella spp.		Microgreens Lentil	L830	Edible leaves/fruit	37	Chemical	Yes	3	Water wash	Concentration	2.350 ± 0.157	3.690 ± 0.250	mean (log CFU/g)	NA	NA	No			mean (log CFU/g)	No				No			12days	Not reported	Not reported	One time application	Standard deviation	Concentration	Storage		Hydroponic type not specified	Plastic trays with soilless growing medium (cocopeat, vermiculite, sand)	Not reported	Research greenhouse facility	Concentration overtime after treatment	Yes		Non-treated control	Triplicate
276	702	Yield optimization, microbial load analysis, and sensory evaluation of mungbean (Vigna radiata L.), lentil (Lens culinaris subsp. culinaris), and Indian mustard (Brassica juncea L.) microgreens grown under greenhouse conditions	Priti,; Sangwan, S.; Kukreja, B.; Mishra, G. P.; Dikshit, H. K.; Singh, A.; Aski, M.; Kumar, A.; Taak, Y.; Stobdan, T.; Das, S.; Kumar, R. R.; Yadava, D. K.; Praveen, S.; Kumar, S.; Nair, R. M.	2022	PLoS One	TAC		Microgreens Indian mustard	PM28	Edible leaves/fruit	37	Chemical	Yes	3	Water wash	Concentration	4.65 ± 0.15	5.26 ± 0.19	mean (log CFU/g)	NA	NA	No			mean (log CFU/g)	No				No			12days	Not reported	Not reported	One time application	Standard deviation	Concentration	Storage		Hydroponic type not specified	Plastic trays with soilless growing medium (cocopeat, vermiculite, sand)	Not reported	Research greenhouse facility	Concentration overtime after treatment	Yes		Non-treated control	Triplicate
277	702	Yield optimization, microbial load analysis, and sensory evaluation of mungbean (Vigna radiata L.), lentil (Lens culinaris subsp. culinaris), and Indian mustard (Brassica juncea L.) microgreens grown under greenhouse conditions	Priti,; Sangwan, S.; Kukreja, B.; Mishra, G. P.; Dikshit, H. K.; Singh, A.; Aski, M.; Kumar, A.; Taak, Y.; Stobdan, T.; Das, S.; Kumar, R. R.; Yadava, D. K.; Praveen, S.; Kumar, S.; Nair, R. M.	2022	PLoS One	TAC		Microgreens Indian mustard	PDZM31	Edible leaves/fruit	37	Chemical	Yes	3	Water wash	Concentration	4.88 ± 0.28	5.29 ± 0.18	mean (log CFU/g)	NA	NA	No			mean (log CFU/g)	No				No			12days	Not reported	Not reported	One time application	Standard deviation	Concentration	Storage		Hydroponic type not specified	Plastic trays with soilless growing medium (cocopeat, vermiculite, sand)	Not reported	Research greenhouse facility	Concentration overtime after treatment	Yes		Non-treated control	Triplicate
278	702	Yield optimization, microbial load analysis, and sensory evaluation of mungbean (Vigna radiata L.), lentil (Lens culinaris subsp. culinaris), and Indian mustard (Brassica juncea L.) microgreens grown under greenhouse conditions	Priti,; Sangwan, S.; Kukreja, B.; Mishra, G. P.; Dikshit, H. K.; Singh, A.; Aski, M.; Kumar, A.; Taak, Y.; Stobdan, T.; Das, S.; Kumar, R. R.; Yadava, D. K.; Praveen, S.; Kumar, S.; Nair, R. M.	2022	PLoS One	Yeast and molds		Microgreens Indian mustard	PM28	Edible leaves/fruit	37	Chemical	Yes	3	Water wash	Concentration	2.17 ± 0.09	2.35 ± 0.07	mean (log CFU/g)	NA	NA	No			mean (log CFU/g)	No				No			12days	Not reported	Not reported	One time application	Standard deviation	Concentration	Storage		Hydroponic type not specified	Plastic trays with soilless growing medium (cocopeat, vermiculite, sand)	Not reported	Research greenhouse facility	Concentration overtime after treatment	Yes		Non-treated control	Triplicate
279	702	Yield optimization, microbial load analysis, and sensory evaluation of mungbean (Vigna radiata L.), lentil (Lens culinaris subsp. culinaris), and Indian mustard (Brassica juncea L.) microgreens grown under greenhouse conditions	Priti,; Sangwan, S.; Kukreja, B.; Mishra, G. P.; Dikshit, H. K.; Singh, A.; Aski, M.; Kumar, A.; Taak, Y.; Stobdan, T.; Das, S.; Kumar, R. R.; Yadava, D. K.; Praveen, S.; Kumar, S.; Nair, R. M.	2022	PLoS One	Yeast and molds		Microgreens Indian mustard	PDZM31	Edible leaves/fruit	37	Chemical	Yes	3	Water wash	Concentration	2.20 ± 0.08	2.31 ± 0.02	mean (log CFU/g)	NA	NA	No			mean (log CFU/g)	No				No			12days	Not reported	Not reported	One time application	Standard deviation	Concentration	Storage		Hydroponic type not specified	Plastic trays with soilless growing medium (cocopeat, vermiculite, sand)	Not reported	Research greenhouse facility	Concentration overtime after treatment	Yes		Non-treated control	Triplicate
280	702	Yield optimization, microbial load analysis, and sensory evaluation of mungbean (Vigna radiata L.), lentil (Lens culinaris subsp. culinaris), and Indian mustard (Brassica juncea L.) microgreens grown under greenhouse conditions	Priti,; Sangwan, S.; Kukreja, B.; Mishra, G. P.; Dikshit, H. K.; Singh, A.; Aski, M.; Kumar, A.; Taak, Y.; Stobdan, T.; Das, S.; Kumar, R. R.; Yadava, D. K.; Praveen, S.; Kumar, S.; Nair, R. M.	2022	PLoS One	E. coli generic		Microgreens Indian mustard	PM28	Edible leaves/fruit	37	Chemical	Yes	3	Water wash	Concentration	4.07 ± 0.10	4.73 ± 0.28	mean (log CFU/g)	NA	NA	No			mean (log CFU/g)	No				No			12days	Not reported	Not reported	One time application	Standard deviation	Concentration	Storage		Hydroponic type not specified	Plastic trays with soilless growing medium (cocopeat, vermiculite, sand)	Not reported	Research greenhouse facility	Concentration overtime after treatment	Yes		Non-treated control	Triplicate
281	702	Yield optimization, microbial load analysis, and sensory evaluation of mungbean (Vigna radiata L.), lentil (Lens culinaris subsp. culinaris), and Indian mustard (Brassica juncea L.) microgreens grown under greenhouse conditions	Priti,; Sangwan, S.; Kukreja, B.; Mishra, G. P.; Dikshit, H. K.; Singh, A.; Aski, M.; Kumar, A.; Taak, Y.; Stobdan, T.; Das, S.; Kumar, R. R.; Yadava, D. K.; Praveen, S.; Kumar, S.; Nair, R. M.	2022	PLoS One	E. coli generic		Microgreens Indian mustard	PDZM31	Edible leaves/fruit	37	Chemical	Yes	3	Water wash	Concentration	4.39 ± 0.15	4.97 ± 0.70	mean (log CFU/g)	NA	NA	No			mean (log CFU/g)	No				No			12days	Not reported	Not reported	One time application	Standard deviation	Concentration	Storage		Hydroponic type not specified	Plastic trays with soilless growing medium (cocopeat, vermiculite, sand)	Not reported	Research greenhouse facility	Concentration overtime after treatment	Yes		Non-treated control	Triplicate
282	702	Yield optimization, microbial load analysis, and sensory evaluation of mungbean (Vigna radiata L.), lentil (Lens culinaris subsp. culinaris), and Indian mustard (Brassica juncea L.) microgreens grown under greenhouse conditions	Priti,; Sangwan, S.; Kukreja, B.; Mishra, G. P.; Dikshit, H. K.; Singh, A.; Aski, M.; Kumar, A.; Taak, Y.; Stobdan, T.; Das, S.; Kumar, R. R.; Yadava, D. K.; Praveen, S.; Kumar, S.; Nair, R. M.	2022	PLoS One	Shigella spp.		Microgreens Indian mustard	PM28	Edible leaves/fruit	37	Chemical	Yes	3	Water wash	Concentration	3.89 ± 0.11	4.49 ± 0.10	mean (log CFU/g)	NA	NA	No			mean (log CFU/g)	No				No			12days	Not reported	Not reported	One time application	Standard deviation	Concentration	Storage		Hydroponic type not specified	Plastic trays with soilless growing medium (cocopeat, vermiculite, sand)	Not reported	Research greenhouse facility	Concentration overtime after treatment	Yes		Non-treated control	Triplicate
283	702	Yield optimization, microbial load analysis, and sensory evaluation of mungbean (Vigna radiata L.), lentil (Lens culinaris subsp. culinaris), and Indian mustard (Brassica juncea L.) microgreens grown under greenhouse conditions	Priti,; Sangwan, S.; Kukreja, B.; Mishra, G. P.; Dikshit, H. K.; Singh, A.; Aski, M.; Kumar, A.; Taak, Y.; Stobdan, T.; Das, S.; Kumar, R. R.; Yadava, D. K.; Praveen, S.; Kumar, S.; Nair, R. M.	2022	PLoS One	Shigella spp.		Microgreens Indian mustard	PDZM31	Edible leaves/fruit	37	Chemical	Yes	3	Water wash	Concentration	4.53 ± 0.47	5.13 ± 0.23	mean (log CFU/g)	NA	NA	No			mean (log CFU/g)	No				No			12days	Not reported	Not reported	One time application	Standard deviation	Concentration	Storage		Hydroponic type not specified	Plastic trays with soilless growing medium (cocopeat, vermiculite, sand)	Not reported	Research greenhouse facility	Concentration overtime after treatment	Yes		Non-treated control	Triplicate
284	119	Characterization of the cultivable microbiota of sprouts and their potential for application as protective cultures	Weiss,A.; Hertel, C.; Grothe, S.; Ha, D.; Hammes, W.P.	2007	Journal of Food Protection	Salmonella Senftenberg LTH5703		Sprouts Mungbean	Not reported	Edible leaves/fruit	38	Biological	No	a		Concentration		10^7	mean (CFU/g)	10^8	CFU/g	No			mean (CFU/g)	Yes	Extrapolated	Bacterocin (Pseudomonas Jessenii LTH 5930)	10^4	No			2days	Not reported	Not reported	One time application	Standard deviation	Concentration	Post harvest	Processing	Hydroponic type not specified	Sterile petri dish	Not reported	Not reported	Concentration overtime after treatment	No	Extrapolated	Non-inoculated control	Triplicate
285	119	Characterization of the cultivable microbiota of sprouts and their potential for application as protective cultures	Weiss,A.; Hertel, C.; Grothe, S.; Ha, D.; Hammes, W.P.	2007	Journal of Food Protection	Salmonella Senftenberg LTH5703		Sprouts Mungbean	Not reported	Seeds	38	Biological	No	a		Concentration		10^7	mean (CFU/g)	10^8	CFU/g	No			mean (CFU/g)	Yes		Bacterocin (Pseudomonas Jessenii LTH 5930)	>2	No			48 hours	Not reported	Not reported	One time application	Standard deviation	Concentration	Preharvest	Production	Hydroponic type not specified	Sterile petri dish	Not reported	Not reported	Concentration overtime after treatment	Yes		Non-inoculated control	Triplicate
286	1184	The effect of lime oil emulsion on seed germination, antimicrobial and antioxidant properties of hydroponic baby green oak lettuce for the assurance of safety from farm to fork	Parichanon, P.; Promwee, A.; Songsamoe, S.; Matan, N.	2022	Journal of Food Safety	Mesophilic bacteria		Lettuce	Green Oak	Edible leaves/fruit	39	Chemical	Yes	15	Lime oil (10ul/ml)	Concentration	3.6 ± 0.5	6.6 ± 0.3	mean (log CFU/g)	NA	NA	No			mean (log CFU/g)	No				No			20minutes	30 ± 2	80	One time application	Standard deviation	Concentration	Post harvest	Storage	Hydroponic type not specified	Hydroponic box filled with with nutrient solution	Not reported	Not reported	Concentration overtime	Yes		Non-treated control	Not reported
287	1184	The effect of lime oil emulsion on seed germination, antimicrobial and antioxidant properties of hydroponic baby green oak lettuce for the assurance of safety from farm to fork	Parichanon, P.; Promwee, A.; Songsamoe, S.; Matan, N.	2023	Journal of Food Safety	Psychrophilic bacteria		Lettuce	Green Oak	Edible leaves/fruit	39	Chemical	Yes	15	Lime oil (10ul/ml)	Concentration	3.9 ± 0.2	7.5 ± 0.1	mean (log CFU/g)	NA	NA	No			mean (log CFU/g)	No				No			20minutes	30 ± 2	80	One time application	Standard deviation	Concentration	Post harvest	Storage	Hydroponic type not specified	Hydroponic box filled with with nutrient solution	Not reported	Not reported	Concentration overtime	Yes		Non-treated control	Not reported
288	1184	The effect of lime oil emulsion on seed germination, antimicrobial and antioxidant properties of hydroponic baby green oak lettuce for the assurance of safety from farm to fork	Parichanon, P.; Promwee, A.; Songsamoe, S.; Matan, N.	2024	Journal of Food Safety	Yeast and molds		Lettuce	Green Oak	Edible leaves/fruit	39	Chemical	Yes	15	Lime oil (10ul/ml)	Concentration	3.6 ± 0.4	5.6 ± 0.5	mean (log CFU/g)	NA	NA	No			mean (log CFU/g)	No				No			20minutes	30 ± 2	80	One time application	Standard deviation	Concentration	Post harvest	Storage	Hydroponic type not specified	Hydroponic box filled with with nutrient solution	Not reported	Not reported	Concentration overtime	Yes		Non-treated control	Not reported
289	1184	The effect of lime oil emulsion on seed germination, antimicrobial and antioxidant properties of hydroponic baby green oak lettuce for the assurance of safety from farm to fork	Parichanon, P.; Promwee, A.; Songsamoe, S.; Matan, N.	2025	Journal of Food Safety	Coliform		Lettuce	Green Oak	Edible leaves/fruit	39	Chemical	Yes	15	Lime oil (10ul/ml)	Concentration	3.3 ± 0.1	4.6 ± 0.9	mean (log CFU/g)	NA	NA	No			mean (log CFU/g)	No				No			20minutes	30 ± 2	80	One time application	Standard deviation	Concentration	Post harvest	Storage	Hydroponic type not specified	Hydroponic box filled with with nutrient solution	Not reported	Not reported	Concentration overtime	Yes		Non-treated control	Not reported
290	1184	The effect of lime oil emulsion on seed germination, antimicrobial and antioxidant properties of hydroponic baby green oak lettuce for the assurance of safety from farm to fork	Parichanon, P.; Promwee, A.; Songsamoe, S.; Matan, N.	2026	Journal of Food Safety	Latic acid bacteria		Lettuce	Green Oak	Edible leaves/fruit	39	Chemical	Yes	15	Lime oil (10ul/ml)	Concentration	0.0 ± 0.0	3.7 ± 0.8	mean (log CFU/g)	NA	NA	No			mean (log CFU/g)	No				No			20minutes	30 ± 2	80	One time application	Standard deviation	Concentration	Post harvest	Storage	Hydroponic type not specified	Hydroponic box filled with with nutrient solution	Not reported	Not reported	Concentration overtime	Yes		Non-treated control	Not reported
291	1206	Evaluation of pulsed light for inactivation of foodborne pathogens on fresh-cut lettuce: Effects on quality attributes during storage	Tao, T. T.; Ding, C.; Han, N. N.; Cui, Y.; Liu, X. J.; Zhang, C. Z.	2019	Food Packaging and Shelf Life	Salmonella enteritidis CMCC 54001		Lettuce	Green Rosa	Edible leaves/fruit	40	Physical	No	G		Log reduction			mean (log CFU/g)	7.41	log CFU/g	Yes	Pulse light (4 J/cm2)	2.03 ± 0.06	mean (log CFU/g)	No				No			8days	4	55–65	Multiple applications overtime	Standard deviation	Log reduction	Post harvest	Storage	Hydroponic type not specified	Matured hydroponic	Not reported	Research greenhouse facility	Concentration one time after treatment	Yes		Non-treated control	Triplicate
292	1206	Evaluation of pulsed light for inactivation of foodborne pathogens on fresh-cut lettuce: Effects on quality attributes during storage	Tao, T. T.; Ding, C.; Han, N. N.; Cui, Y.; Liu, X. J.; Zhang, C. Z.	2019	Food Packaging and Shelf Life	Salmonella enteritidis CMCC 54001		Lettuce	Green Rosa	Edible leaves/fruit	40	Physical	No	G		Log reduction			mean (log CFU/g)	7.41	log CFU/g	Yes	Pulse light (8.2 J/cm2)	2.82 ± 0.09	mean (log CFU/g)	No				No			8days	4	55–65	Multiple applications overtime	Standard deviation	Log reduction	Post harvest	Storage	Hydroponic type not specified	Matured hydroponic	Not reported	Research greenhouse facility	Concentration one time after treatment	Yes		Non-treated control	Triplicate
293	1206	Evaluation of pulsed light for inactivation of foodborne pathogens on fresh-cut lettuce: Effects on quality attributes during storage	Tao, T. T.; Ding, C.; Han, N. N.; Cui, Y.; Liu, X. J.; Zhang, C. Z.	2019	Food Packaging and Shelf Life	Salmonella enteritidis CMCC 54001		Lettuce	Green Rosa	Edible leaves/fruit	40	Physical	No	G		Log reduction			mean (log CFU/g)	7.41	log CFU/g	Yes	Pulse light ( 12.5J/cm2)	3.83 ± 0.18	mean (log CFU/g)	No				No			8days	4	55–65	Multiple applications overtime	Standard deviation	Log reduction	Post harvest	Storage	Hydroponic type not specified	Matured hydroponic	Not reported	Research greenhouse facility	Concentration one time after treatment	Yes		Non-treated control	Triplicate
294	1206	Evaluation of pulsed light for inactivation of foodborne pathogens on fresh-cut lettuce: Effects on quality attributes during storage	Tao, T. T.; Ding, C.; Han, N. N.; Cui, Y.; Liu, X. J.; Zhang, C. Z.	2019	Food Packaging and Shelf Life	Salmonella enteritidis CMCC 54001		Lettuce	Green Rosa	Edible leaves/fruit	40	Physical	No	G		Log reduction			mean (log CFU/g)	7.41	log CFU/g	Yes	Pulse light (16.8 J/cm2)	5.40 ± 0.01	mean (log CFU/g)	No				No			8days	4	55–65	Multiple applications overtime	Standard deviation	Log reduction	Post harvest	Storage	Hydroponic type not specified	Matured hydroponic	Not reported	Research greenhouse facility	Concentration one time after treatment	Yes		Non-treated control	Triplicate
295	1206	Evaluation of pulsed light for inactivation of foodborne pathogens on fresh-cut lettuce: Effects on quality attributes during storage	Tao, T. T.; Ding, C.; Han, N. N.; Cui, Y.; Liu, X. J.; Zhang, C. Z.	2019	Food Packaging and Shelf Life	Escherichia coli O157:H7 CICC 21530		Lettuce	Green Rosa	Edible leaves/fruit	40	Physical	No	G		Log reduction			mean (log CFU/g)	7.63	log CFU/g	Yes	Pulse light (4 J/cm2)	2.20 ± 0.25	mean (log CFU/g)	No				No			8days	4	55–65	Multiple applications overtime	Standard deviation	Log reduction	Post harvest	Storage	Hydroponic type not specified	Matured hydroponic	Not reported	Research greenhouse facility	Concentration one time after treatment	Yes		Non-treated control	Triplicate
296	1206	Evaluation of pulsed light for inactivation of foodborne pathogens on fresh-cut lettuce: Effects on quality attributes during storage	Tao, T. T.; Ding, C.; Han, N. N.; Cui, Y.; Liu, X. J.; Zhang, C. Z.	2019	Food Packaging and Shelf Life	Escherichia coli O157:H7 CICC 21531		Lettuce	Green Rosa	Edible leaves/fruit	40	Physical	No	G		Log reduction			mean (log CFU/g)	7.63	log CFU/g	Yes	Pulse light (8.2 J/cm2)	4.31 ± 0.24	mean (log CFU/g)	No				No			8days	4	55–65	Multiple applications overtime	Standard deviation	Log reduction	Post harvest	Storage	Hydroponic type not specified	Matured hydroponic	Not reported	Research greenhouse facility	Concentration one time after treatment	Yes		Non-treated control	Triplicate
297	1206	Evaluation of pulsed light for inactivation of foodborne pathogens on fresh-cut lettuce: Effects on quality attributes during storage	Tao, T. T.; Ding, C.; Han, N. N.; Cui, Y.; Liu, X. J.; Zhang, C. Z.	2019	Food Packaging and Shelf Life	Escherichia coli O157:H7 CICC 21532		Lettuce	Green Rosa	Edible leaves/fruit	40	Physical	No	G		Log reduction			mean (log CFU/g)	7.63	log CFU/g	Yes	Pulse light ( 12.5J/cm2)	4.75 ± 0.06	mean (log CFU/g)	No				No			8days	4	55–65	Multiple applications overtime	Standard deviation	Log reduction	Post harvest	Storage	Hydroponic type not specified	Matured hydroponic	Not reported	Research greenhouse facility	Concentration one time after treatment	Yes		Non-treated control	Triplicate
298	1206	Evaluation of pulsed light for inactivation of foodborne pathogens on fresh-cut lettuce: Effects on quality attributes during storage	Tao, T. T.; Ding, C.; Han, N. N.; Cui, Y.; Liu, X. J.; Zhang, C. Z.	2019	Food Packaging and Shelf Life	Escherichia coli O157:H7 CICC 21533		Lettuce	Green Rosa	Edible leaves/fruit	40	Physical	No	G		Log reduction			mean (log CFU/g)	7.63	log CFU/g	Yes	Pulse light (16.8 J/cm2)	5.08 ± 0.09	mean (log CFU/g)	No				No			8days	4	55–65	Multiple applications overtime	Standard deviation	Log reduction	Post harvest	Storage	Hydroponic type not specified	Matured hydroponic	Not reported	Research greenhouse facility	Concentration one time after treatment	Yes		Non-treated control	Triplicate
299	1206	Evaluation of pulsed light for inactivation of foodborne pathogens on fresh-cut lettuce: Effects on quality attributes during storage	Tao, T. T.; Ding, C.; Han, N. N.; Cui, Y.; Liu, X. J.; Zhang, C. Z.	2019	Food Packaging and Shelf Life	Staphylococcus aureus ATCC 27217		Lettuce	Green Rosa	Edible leaves/fruit	40	Physical	No	G		Log reduction			mean (log CFU/g)	7.36	log CFU/g	Yes	Pulse light (4 J/cm2)	2.96 ± 0.37	mean (log CFU/g)	No				No			8days	4	55–65	Multiple applications overtime	Standard deviation	Log reduction	Post harvest	Storage	Hydroponic type not specified	Matured hydroponic	Not reported	Research greenhouse facility	Concentration one time after treatment	Yes		Non-treated control	Triplicate
300	1206	Evaluation of pulsed light for inactivation of foodborne pathogens on fresh-cut lettuce: Effects on quality attributes during storage	Tao, T. T.; Ding, C.; Han, N. N.; Cui, Y.; Liu, X. J.; Zhang, C. Z.	2019	Food Packaging and Shelf Life	Staphylococcus aureus ATCC 27218		Lettuce	Green Rosa	Edible leaves/fruit	40	Physical	No	G		Log reduction			mean (log CFU/g)	7.36	log CFU/g	Yes	Pulse light (8.2 J/cm2)	3.48 ± 0.11	mean (log CFU/g)	No				No			8days	4	55–65	Multiple applications overtime	Standard deviation	Log reduction	Post harvest	Storage	Hydroponic type not specified	Matured hydroponic	Not reported	Research greenhouse facility	Concentration one time after treatment	Yes		Non-treated control	Triplicate
301	1206	Evaluation of pulsed light for inactivation of foodborne pathogens on fresh-cut lettuce: Effects on quality attributes during storage	Tao, T. T.; Ding, C.; Han, N. N.; Cui, Y.; Liu, X. J.; Zhang, C. Z.	2019	Food Packaging and Shelf Life	Staphylococcus aureus ATCC 27219		Lettuce	Green Rosa	Edible leaves/fruit	40	Physical	No	G		Log reduction			mean (log CFU/g)	7.36	log CFU/g	Yes	Pulse light ( 12.5J/cm2)	5.41 ± 0.15	mean (log CFU/g)	No				No			8days	4	55–65	Multiple applications overtime	Standard deviation	Log reduction	Post harvest	Storage	Hydroponic type not specified	Matured hydroponic	Not reported	Research greenhouse facility	Concentration one time after treatment	Yes		Non-treated control	Triplicate
302	1206	Evaluation of pulsed light for inactivation of foodborne pathogens on fresh-cut lettuce: Effects on quality attributes during storage	Tao, T. T.; Ding, C.; Han, N. N.; Cui, Y.; Liu, X. J.; Zhang, C. Z.	2019	Food Packaging and Shelf Life	Staphylococcus aureus ATCC 27220		Lettuce	Green Rosa	Edible leaves/fruit	40	Physical	No	G		Log reduction			mean (log CFU/g)	7.36	log CFU/g	Yes	Pulse light (16.8 J/cm2)	6.56 ± 0.78	mean (log CFU/g)	No				No			8days	4	55–65	Multiple applications overtime	Standard deviation	Log reduction	Post harvest	Storage	Hydroponic type not specified	Matured hydroponic	Not reported	Research greenhouse facility	Concentration one time after treatment	Yes		Non-treated control	Triplicate
303	1206	Evaluation of pulsed light for inactivation of foodborne pathogens on fresh-cut lettuce: Effects on quality attributes during storage	Tao, T. T.; Ding, C.; Han, N. N.; Cui, Y.; Liu, X. J.; Zhang, C. Z.	2019	Food Packaging and Shelf Life	Listeria monocytogenes CICC 21662		Lettuce	Green Rosa	Edible leaves/fruit	40	Physical	No	G		Log reduction			mean (log CFU/g)	6.93	log CFU/g	Yes	Pulse light (4 J/cm2)	2.30 ± 0.07	mean (log CFU/g)	No				No			8days	4	55–65	Multiple applications overtime	Standard deviation	Log reduction	Post harvest	Storage	Hydroponic type not specified	Matured hydroponic	Not reported	Research greenhouse facility	Concentration one time after treatment	Yes		Non-treated control	Triplicate
304	1206	Evaluation of pulsed light for inactivation of foodborne pathogens on fresh-cut lettuce: Effects on quality attributes during storage	Tao, T. T.; Ding, C.; Han, N. N.; Cui, Y.; Liu, X. J.; Zhang, C. Z.	2019	Food Packaging and Shelf Life	Listeria monocytogenes CICC 21663		Lettuce	Green Rosa	Edible leaves/fruit	40	Physical	No	G		Log reduction			mean (log CFU/g)	6.93	log CFU/g	Yes	Pulse light (8.2 J/cm2)	2.45 ± 0.21	mean (log CFU/g)	No				No			8days	4	55–65	Multiple applications overtime	Standard deviation	Log reduction	Post harvest	Storage	Hydroponic type not specified	Matured hydroponic	Not reported	Research greenhouse facility	Concentration one time after treatment	Yes		Non-treated control	Triplicate
305	1206	Evaluation of pulsed light for inactivation of foodborne pathogens on fresh-cut lettuce: Effects on quality attributes during storage	Tao, T. T.; Ding, C.; Han, N. N.; Cui, Y.; Liu, X. J.; Zhang, C. Z.	2019	Food Packaging and Shelf Life	Listeria monocytogenes CICC 21664		Lettuce	Green Rosa	Edible leaves/fruit	40	Physical	No	G		Log reduction			mean (log CFU/g)	6.93	log CFU/g	Yes	Pulse light ( 12.5J/cm2)	3.64 ± 0.12	mean (log CFU/g)	No				No			8days	4	55–65	Multiple applications overtime	Standard deviation	Log reduction	Post harvest	Storage	Hydroponic type not specified	Matured hydroponic	Not reported	Research greenhouse facility	Concentration one time after treatment	Yes		Non-treated control	Triplicate
306	1206	Evaluation of pulsed light for inactivation of foodborne pathogens on fresh-cut lettuce: Effects on quality attributes during storage	Tao, T. T.; Ding, C.; Han, N. N.; Cui, Y.; Liu, X. J.; Zhang, C. Z.	2019	Food Packaging and Shelf Life	Listeria monocytogenes CICC 21665		Lettuce	Green Rosa	Edible leaves/fruit	40	Physical	No	G		Log reduction			mean (log CFU/g)	6.93	log CFU/g	Yes	Pulse light (16.8 J/cm2)	4.00 ± 0.05	mean (log CFU/g)	No				No			8days	4	55–65	Multiple applications overtime	Standard deviation	Log reduction	Post harvest	Storage	Hydroponic type not specified	Matured hydroponic	Not reported	Research greenhouse facility	Concentration one time after treatment	Yes		Non-treated control	Triplicate
307	1206	Evaluation of pulsed light for inactivation of foodborne pathogens on fresh-cut lettuce: Effects on quality attributes during storage	Tao, T. T.; Ding, C.; Han, N. N.; Cui, Y.; Liu, X. J.; Zhang, C. Z.	2019	Food Packaging and Shelf Life	TAC		Lettuce	Green Rosa	Edible leaves/fruit	40	Physical	No	G		Concentration		6.00 ± 0.04	mean (log CFU/g)		log CFU/g	Yes	Pulse light (4 J/cm2)	4.2	mean (log CFU/g)	No				No			8days	4	55–65	Multiple applications overtime	Standard deviation	Concentration	Post harvest	Storage	Hydroponic type not specified	Matured hydroponic	Not reported	Research greenhouse facility	Concentration one time after treatment	No	Extrapolated	Non-treated control	Triplicate
308	1206	Evaluation of pulsed light for inactivation of foodborne pathogens on fresh-cut lettuce: Effects on quality attributes during storage	Tao, T. T.; Ding, C.; Han, N. N.; Cui, Y.; Liu, X. J.; Zhang, C. Z.	2019	Food Packaging and Shelf Life	TAC		Lettuce	Green Rosa	Edible leaves/fruit	40	Physical	No	G		Concentration		6.00 ± 0.04	mean (log CFU/g)		log CFU/g	Yes	Pulse light (8.2 J/cm2)	3.9	mean (log CFU/g)	No				No			8days	4	55–65	Multiple applications overtime	Standard deviation	Concentration	Post harvest	Storage	Hydroponic type not specified	Matured hydroponic	Not reported	Research greenhouse facility	Concentration one time after treatment	No	Extrapolated	Non-treated control	Triplicate
309	1206	Evaluation of pulsed light for inactivation of foodborne pathogens on fresh-cut lettuce: Effects on quality attributes during storage	Tao, T. T.; Ding, C.; Han, N. N.; Cui, Y.; Liu, X. J.; Zhang, C. Z.	2019	Food Packaging and Shelf Life	TAC		Lettuce	Green Rosa	Edible leaves/fruit	40	Physical	No	G		Concentration		6.00 ± 0.04	mean (log CFU/g)		log CFU/g	Yes	Pulse light ( 12.5J/cm2)	2.2	mean (log CFU/g)	No				No			8days	4	55–65	Multiple applications overtime	Standard deviation	Concentration	Post harvest	Storage	Hydroponic type not specified	Matured hydroponic	Not reported	Research greenhouse facility	Concentration one time after treatment	No	Extrapolated	Non-treated control	Triplicate
310	1206	Evaluation of pulsed light for inactivation of foodborne pathogens on fresh-cut lettuce: Effects on quality attributes during storage	Tao, T. T.; Ding, C.; Han, N. N.; Cui, Y.; Liu, X. J.; Zhang, C. Z.	2019	Food Packaging and Shelf Life	TAC		Lettuce	Green Rosa	Edible leaves/fruit	40	Physical	No	G		Concentration		6.00 ± 0.04	mean (log CFU/g)		log CFU/g	Yes	Pulse light (16.8 J/cm2)	2	mean (log CFU/g)	No				No			8days	4	55–65	Multiple applications overtime	Standard deviation	Concentration	Post harvest	Storage	Hydroponic type not specified	Matured hydroponic	Not reported	Research greenhouse facility	Concentration one time after treatment	No	Extrapolated	Non-treated control	Triplicate
311	1206	Evaluation of pulsed light for inactivation of foodborne pathogens on fresh-cut lettuce: Effects on quality attributes during storage	Tao, T. T.; Ding, C.; Han, N. N.; Cui, Y.; Liu, X. J.; Zhang, C. Z.	2019	Food Packaging and Shelf Life	Yeast and mold		Lettuce	Green Rosa	Edible leaves/fruit	40	Physical	No	G		Concentration		2.48 ± 0.09	mean (log CFU/g)		log CFU/g	Yes	Pulse light (4 J/cm2)	1.95	mean (log CFU/g)	No				No			8days	4	55–65	Multiple applications overtime	Standard deviation	Concentration	Post harvest	Storage	Hydroponic type not specified	Matured hydroponic	Not reported	Research greenhouse facility	Concentration one time after treatment	No	Extrapolated	Non-treated control	Triplicate
312	1206	Evaluation of pulsed light for inactivation of foodborne pathogens on fresh-cut lettuce: Effects on quality attributes during storage	Tao, T. T.; Ding, C.; Han, N. N.; Cui, Y.; Liu, X. J.; Zhang, C. Z.	2019	Food Packaging and Shelf Life	Yeast and mold		Lettuce	Green Rosa	Edible leaves/fruit	40	Physical	No	G		Concentration		2.48 ± 0.10	mean (log CFU/g)		log CFU/g	Yes	Pulse light (8.2 J/cm2)	1.6	mean (log CFU/g)	No				No			8days	4	55–65	Multiple applications overtime	Standard deviation	Concentration	Post harvest	Storage	Hydroponic type not specified	Matured hydroponic	Not reported	Research greenhouse facility	Concentration one time after treatment	No	Extrapolated	Non-treated control	Triplicate
313	1206	Evaluation of pulsed light for inactivation of foodborne pathogens on fresh-cut lettuce: Effects on quality attributes during storage	Tao, T. T.; Ding, C.; Han, N. N.; Cui, Y.; Liu, X. J.; Zhang, C. Z.	2019	Food Packaging and Shelf Life	Yeast and mold		Lettuce	Green Rosa	Edible leaves/fruit	40	Physical	No	G		Concentration		2.48 ± 0.11	mean (log CFU/g)		log CFU/g	Yes	Pulse light ( 12.5J/cm2)	1	mean (log CFU/g)	No				No			8days	4	55–65	Multiple applications overtime	Standard deviation	Concentration	Post harvest	Storage	Hydroponic type not specified	Matured hydroponic	Not reported	Research greenhouse facility	Concentration one time after treatment	No	Extrapolated	Non-treated control	Triplicate
314	1206	Evaluation of pulsed light for inactivation of foodborne pathogens on fresh-cut lettuce: Effects on quality attributes during storage	Tao, T. T.; Ding, C.; Han, N. N.; Cui, Y.; Liu, X. J.; Zhang, C. Z.	2019	Food Packaging and Shelf Life	Yeast and mold		Lettuce	Green Rosa	Edible leaves/fruit	40	Physical	No	G		Concentration		2.48 ± 0.12	mean (log CFU/g)		log CFU/g	Yes	Pulse light (16.8 J/cm2)	0	mean (log CFU/g)	No				No			8days	4	55–65	Multiple applications overtime	Standard deviation	Concentration	Post harvest	Storage	Hydroponic type not specified	Matured hydroponic	Not reported	Research greenhouse facility	Concentration one time after treatment	No	Extrapolated	Non-treated control	Triplicate
315	1127	Survival and internalization of Escherichia coli in baby chard subjected to ozone applications during hydroponic system cultivation	Faicán-Benenaula, M. A.; Hernández-Adasme, C.; Machuca, A.; Contreras, V. E.	2024	European Journal of Horticultural Science	E. coli surrogate (ATCC 35218TM)		Chard	Beta vulgaris L. cv. SCR 107	Nutrient solution	41	Chemical	Yes	7	Ozone (0 mg/l)	Concentration		5.4	mean (log CFU/g)	8	log CFU/ml	No			mean (log CFU/g)	No				No			3minutes			One time application	NA	Concentration	Preharvest	Production	Deep Water Culture (DWC)		Not reported	Not reported	Concentration overtime	Yes		Non-treated control	Twice
316	1127	Survival and internalization of Escherichia coli in baby chard subjected to ozone applications during hydroponic system cultivation	Faicán-Benenaula, M. A.; Hernández-Adasme, C.; Machuca, A.; Contreras, V. E.	2024	European Journal of Horticultural Science	E. coli surrogate (ATCC 35218TM)		Chard	Beta vulgaris L. cv. SCR 107	Nutrient solution	41	Chemical	Yes	7	Ozone (0.5 mg/l)	Concentration	5.8		mean (log CFU/g)	8	log CFU/ml	No			mean (log CFU/g)	No				No			3minutes			One time application	NA	Concentration	Preharvest	Production	Deep Water Culture (DWC)		Not reported	Not reported	Concentration overtime	Yes		Non-treated control	Twice
317	1127	Survival and internalization of Escherichia coli in baby chard subjected to ozone applications during hydroponic system cultivation	Faicán-Benenaula, M. A.; Hernández-Adasme, C.; Machuca, A.; Contreras, V. E.	2024	European Journal of Horticultural Science	E. coli surrogate (ATCC 35218TM)		Chard	Beta vulgaris L. cv. SCR 107	Nutrient solution	41	Chemical	Yes	7	Ozone (2 mg/l)	Concentration	5		mean (log CFU/g)	8	log CFU/ml	No			mean (log CFU/g)	No				No			3minutes			One time application	NA	Concentration	Preharvest	Production	Deep Water Culture (DWC)		Not reported	Not reported	Concentration overtime	Yes		Non-treated control	Twice
318	1127	Survival and internalization of Escherichia coli in baby chard subjected to ozone applications during hydroponic system cultivation	Faicán-Benenaula, M. A.; Hernández-Adasme, C.; Machuca, A.; Contreras, V. E.	2024	European Journal of Horticultural Science	E. coli surrogate (ATCC 35218TM)		Chard	Beta vulgaris L. cv. SCR 107	Roots	41	Chemical	Yes	7	Ozone (0 mg/l)	Concentration		4.87	mean (log CFU/g)	8	log CFU/ml	No			mean (log CFU/g)	No				No			3minutes			One time application	NA	Concentration	Preharvest	Production	Deep Water Culture (DWC)		Not reported	Not reported	Concentration overtime	Yes		Non-treated control	Twice
319	1127	Survival and internalization of Escherichia coli in baby chard subjected to ozone applications during hydroponic system cultivation	Faicán-Benenaula, M. A.; Hernández-Adasme, C.; Machuca, A.; Contreras, V. E.	2024	European Journal of Horticultural Science	E. coli surrogate (ATCC 35218TM)		Chard	Beta vulgaris L. cv. SCR 107	Roots	41	Chemical	Yes	7	Ozone (0.5 mg/l)	Concentration	4.41		mean (log CFU/g)	8	log CFU/ml	No			mean (log CFU/g)	No				No			3minutes			One time application	NA	Concentration	Preharvest	Production	Deep Water Culture (DWC)		Not reported	Not reported	Concentration overtime	Yes		Non-treated control	Twice
320	1127	Survival and internalization of Escherichia coli in baby chard subjected to ozone applications during hydroponic system cultivation	Faicán-Benenaula, M. A.; Hernández-Adasme, C.; Machuca, A.; Contreras, V. E.	2024	European Journal of Horticultural Science	E. coli surrogate (ATCC 35218TM)		Chard	Beta vulgaris L. cv. SCR 107	Roots	41	Chemical	Yes	7	Ozone (2 mg/l)	Concentration	5.21		mean (log CFU/g)	8	log CFU/ml	No			mean (log CFU/g)	No				No			3minutes			One time application	NA	Concentration	Preharvest	Production	Deep Water Culture (DWC)		Not reported	Not reported	Concentration overtime	Yes		Non-treated control	Twice
321	1127	Survival and internalization of Escherichia coli in baby chard subjected to ozone applications during hydroponic system cultivation	Faicán-Benenaula, M. A.; Hernández-Adasme, C.; Machuca, A.; Contreras, V. E.	2024	European Journal of Horticultural Science	E. coli surrogate (ATCC 35218TM)		Chard	Beta vulgaris L. cv. SCR 107	Edible leaves/fruit	41	Chemical	Yes	7	Ozone (0 mg/l)	Concentration		4.81	mean (log CFU/g)	8	log CFU/ml	No			mean (log CFU/g)	No				No			3minutes			One time application	NA	Concentration	Preharvest	Production	Deep Water Culture (DWC)		Not reported	Not reported	Concentration overtime	Yes		Non-treated control	Twice
322	1127	Survival and internalization of Escherichia coli in baby chard subjected to ozone applications during hydroponic system cultivation	Faicán-Benenaula, M. A.; Hernández-Adasme, C.; Machuca, A.; Contreras, V. E.	2024	European Journal of Horticultural Science	E. coli surrogate (ATCC 35218TM)		Chard	Beta vulgaris L. cv. SCR 107	Edible leaves/fruit	41	Chemical	Yes	7	Ozone (0.5 mg/l)	Concentration	4.32		mean (log CFU/g)	8	log CFU/ml	No			mean (log CFU/g)	No				No			3minutes			One time application	NA	Concentration	Preharvest	Production	Deep Water Culture (DWC)		Not reported	Not reported	Concentration overtime	Yes		Non-treated control	Twice
323	1127	Survival and internalization of Escherichia coli in baby chard subjected to ozone applications during hydroponic system cultivation	Faicán-Benenaula, M. A.; Hernández-Adasme, C.; Machuca, A.; Contreras, V. E.	2024	European Journal of Horticultural Science	E. coli surrogate (ATCC 35218TM)		Chard	Beta vulgaris L. cv. SCR 107	Edible leaves/fruit	41	Chemical	Yes	7	Ozone (2 mg/l)	Concentration	4.34		mean (log CFU/g)	8	log CFU/ml	No			mean (log CFU/g)	No				No			3minutes			One time application	NA	Concentration	Preharvest	Production	Deep Water Culture (DWC)		Not reported	Not reported	Concentration overtime	Yes		Non-treated control	Twice
324	789	Effect of Saline-Nutrient Solution on Yield, Quality, and Shelf-Life of Sea Fennel (Crithmum maritimum L.) Plants	Amoruso, Fabio; Signore, Angelo; Gómez, Perla A.; Martínez-Ballesta, María del Carmen; Giménez, Almudena; Franco, José A.; Fernández, Juan A.; Egea-Gilabert, Catalina	2022	Horticulturae	Psychrophilic bacteria		Sea fennel	Not reported	Edible leaves/fruit	42	Chemical	Yes	16	NaCl (150 mM)	Concentration	5.25 ± 0.45	5.81 ± 0.28	mean (log UFC/g)	NA	NA	No			mean (log UFC/g)	No				No						One time application	standard error	Concentration	Preharvest	Production	Deep Water Culture (DWC)		Polyethlene greenhouse	Research greenhouse facility	Concentration one time after treatment	Yes		Treated control	Twice
325	789	Effect of Saline-Nutrient Solution on Yield, Quality, and Shelf-Life of Sea Fennel (Crithmum maritimum L.) Plants	Amoruso, Fabio; Signore, Angelo; Gómez, Perla A.; Martínez-Ballesta, María del Carmen; Giménez, Almudena; Franco, José A.; Fernández, Juan A.; Egea-Gilabert, Catalina	2022	Horticulturae	Mesophilic bacteria		Sea fennel	Not reported	Edible leaves/fruit	42	Chemical	Yes	16	NaCl (150 mM)	Concentration	5.24 ± 0.36	5.40 ± 0.31	mean (log UFC/g)	NA	NA	No			mean (log UFC/g)	No				No						One time application	standard error	Concentration	Preharvest	Production	Deep Water Culture (DWC)		Polyethlene greenhouse	Research greenhouse facility	Concentration one time after treatment	Yes		Treated control	Twice
326	789	Effect of Saline-Nutrient Solution on Yield, Quality, and Shelf-Life of Sea Fennel (Crithmum maritimum L.) Plants	Amoruso, Fabio; Signore, Angelo; Gómez, Perla A.; Martínez-Ballesta, María del Carmen; Giménez, Almudena; Franco, José A.; Fernández, Juan A.; Egea-Gilabert, Catalina	2022	Horticulturae	Enterobacteria		Sea fennel	Not reported	Edible leaves/fruit	42	Chemical	Yes	16	NaCl (150 mM)	Concentration	3.90 ± 0.98	5.15 ± 0.38	mean (log UFC/g)	NA	NA	No			mean (log UFC/g)	No				No						One time application	standard error	Concentration	Preharvest	Production	Deep Water Culture (DWC)		Polyethlene greenhouse	Research greenhouse facility	Concentration one time after treatment	Yes		Treated control	Twice
327	789	Effect of Saline-Nutrient Solution on Yield, Quality, and Shelf-Life of Sea Fennel (Crithmum maritimum L.) Plants	Amoruso, Fabio; Signore, Angelo; Gómez, Perla A.; Martínez-Ballesta, María del Carmen; Giménez, Almudena; Franco, José A.; Fernández, Juan A.; Egea-Gilabert, Catalina	2022	Horticulturae	Yeast and mold		Sea fennel	Not reported	Edible leaves/fruit	42	Chemical	Yes	16	NaCl (150 mM)	Concentration	3.34 ± 0.12	3.89 ± 0.18	mean (log UFC/g)	NA	NA	No			mean (log UFC/g)	No				No						One time application	standard error	Concentration	Preharvest	Production	Deep Water Culture (DWC)		Polyethlene greenhouse	Research greenhouse facility	Concentration one time after treatment	Yes		Treated control	Twice
328	789	Effect of Saline-Nutrient Solution on Yield, Quality, and Shelf-Life of Sea Fennel (Crithmum maritimum L.) Plants	Amoruso, Fabio; Signore, Angelo; Gómez, Perla A.; Martínez-Ballesta, María del Carmen; Giménez, Almudena; Franco, José A.; Fernández, Juan A.; Egea-Gilabert, Catalina	2022	Horticulturae	Psychrophilic bacteria		Sea fennel	Not reported	Edible leaves/fruit	42	Chemical	Yes	16	NaCl (150 mM)	Concentration	6.38 ± 0.01	4.23 ± 0.44	mean (log UFC/g)	NA	NA	No			mean (log UFC/g)	No				No			12days	5		One time application	standard error	Concentration	Post harvest	Storage	Deep Water Culture (DWC)		Polyethlene greenhouse	Research greenhouse facility	Concentration overtime	Yes		Treated control	Twice
329	789	Effect of Saline-Nutrient Solution on Yield, Quality, and Shelf-Life of Sea Fennel (Crithmum maritimum L.) Plants	Amoruso, Fabio; Signore, Angelo; Gómez, Perla A.; Martínez-Ballesta, María del Carmen; Giménez, Almudena; Franco, José A.; Fernández, Juan A.; Egea-Gilabert, Catalina	2022	Horticulturae	Mesophilic bacteria		Sea fennel	Not reported	Edible leaves/fruit	42	Chemical	Yes	16	NaCl (150 mM)	Concentration	6.30 ± 0.01	4.05 ± 0.11	mean (log UFC/g)	NA	NA	No			mean (log UFC/g)	No				No			12days	5		One time application	standard error	Concentration	Post harvest	Storage	Deep Water Culture (DWC)		Polyethlene greenhouse	Research greenhouse facility	Concentration overtime	Yes		Treated control	Twice
330	789	Effect of Saline-Nutrient Solution on Yield, Quality, and Shelf-Life of Sea Fennel (Crithmum maritimum L.) Plants	Amoruso, Fabio; Signore, Angelo; Gómez, Perla A.; Martínez-Ballesta, María del Carmen; Giménez, Almudena; Franco, José A.; Fernández, Juan A.; Egea-Gilabert, Catalina	2022	Horticulturae	Enterobacteria		Sea fennel	Not reported	Edible leaves/fruit	42	Chemical	Yes	16	NaCl (150 mM)	Concentration	6.21 ± 0.07	1.89 ± 0.83	mean (log UFC/g)	NA	NA	No			mean (log UFC/g)	No				No			12days	5		One time application	standard error	Concentration	Post harvest	Storage	Deep Water Culture (DWC)		Polyethlene greenhouse	Research greenhouse facility	Concentration overtime	Yes		Treated control	Twice
331	789	Effect of Saline-Nutrient Solution on Yield, Quality, and Shelf-Life of Sea Fennel (Crithmum maritimum L.) Plants	Amoruso, Fabio; Signore, Angelo; Gómez, Perla A.; Martínez-Ballesta, María del Carmen; Giménez, Almudena; Franco, José A.; Fernández, Juan A.; Egea-Gilabert, Catalina	2022	Horticulturae	Yeast and mold		Sea fennel	Not reported	Edible leaves/fruit	42	Chemical	Yes	16	NaCl (150 mM)	Concentration	3.84 ± 0.21	3.09 ± 0.16	mean (log UFC/g)	NA	NA	No			mean (log UFC/g)	No				No			12days	5		One time application	standard error	Concentration	Post harvest	Storage	Deep Water Culture (DWC)		Polyethlene greenhouse	Research greenhouse facility	Concentration overtime	Yes		Treated control	Twice
332	1067	Effectiveness of Chemical Sanitizers against Salmonella Typhimurium in Nutrient Film Technique (NFT) Hydroponic Systems: Implications for Food Safety, Crop Quality, and Nutrient Content in Leafy Greens	Mensah, Abigail A.; Lewis Ivey, Melanie L.; Moodispaw, Margaret R.; Ilic, Sanja	2024	Foods	Salmonella enterica Typhimurium LT2 strain JSG626		Lettuce & Basil	R2x & Genovese	NFT Reservoir	43	Chemical	Yes	1	Sodium hypochlorite (100ppm)	Log reduction	0.68 ± 0.04	0.45 ± 0.19	mean (log CFU/cm2)	10^6	CFU/cm2	No			mean (log CFU/cm2)	No				No						One time application	standard error	Log reduction	Preharvest	Production	Nutrient Film Technique (NFT)		Not reported	Research laboratory facility	Concentration one time after treatment	Yes		Treated control	Triplicate
333	1067	Effectiveness of Chemical Sanitizers against Salmonella Typhimurium in Nutrient Film Technique (NFT) Hydroponic Systems: Implications for Food Safety, Crop Quality, and Nutrient Content in Leafy Greens	Mensah, Abigail A.; Lewis Ivey, Melanie L.; Moodispaw, Margaret R.; Ilic, Sanja	2024	Foods	Salmonella enterica Typhimurium LT2 strain JSG626		Lettuce & Basil	R2x & Genovese	NFT Reservoir	43	Chemical	Yes	1	Sodium hypochlorite (200ppm)	Log reduction	1.78 ± 0.32	0.45 ± 0.19	mean (log CFU/cm2)	10^6	CFU/cm2	No			mean (log CFU/cm2)	No				No						One time application	standard error	Log reduction	Preharvest	Production	Nutrient Film Technique (NFT)		Not reported	Research laboratory facility	Concentration one time after treatment	Yes		Treated control	Triplicate
334	1067	Effectiveness of Chemical Sanitizers against Salmonella Typhimurium in Nutrient Film Technique (NFT) Hydroponic Systems: Implications for Food Safety, Crop Quality, and Nutrient Content in Leafy Greens	Mensah, Abigail A.; Lewis Ivey, Melanie L.; Moodispaw, Margaret R.; Ilic, Sanja	2024	Foods	Salmonella enterica Typhimurium LT2 strain JSG626		Lettuce & Basil	R2x & Genovese	NFT Reservoir	44	Chemical	Yes	8	Chlorine dioxide (10ppm)	Log reduction	0.57 ± 0.07	0.45 ± 0.19	mean (log CFU/cm2)	10^6	CFU/cm2	No			mean (log CFU/cm2)	No				No						One time application	standard error	Log reduction	Preharvest	Production	Nutrient Film Technique (NFT)		Not reported	Research laboratory facility	Concentration one time after treatment	Yes		Treated control	Triplicate
335	1067	Effectiveness of Chemical Sanitizers against Salmonella Typhimurium in Nutrient Film Technique (NFT) Hydroponic Systems: Implications for Food Safety, Crop Quality, and Nutrient Content in Leafy Greens	Mensah, Abigail A.; Lewis Ivey, Melanie L.; Moodispaw, Margaret R.; Ilic, Sanja	2024	Foods	Salmonella enterica Typhimurium LT2 strain JSG626		Lettuce & Basil	R2x & Genovese	NFT Reservoir	44	Chemical	Yes	8	Chlorine dioxide (50ppm)	Log reduction	0.67 ± 0.10	0.45 ± 0.19	mean (log CFU/cm2)	10^6	CFU/cm2	No			mean (log CFU/cm2)	No				No						One time application	standard error	Log reduction	Preharvest	Production	Nutrient Film Technique (NFT)		Not reported	Research laboratory facility	Concentration one time after treatment	Yes		Treated control	Triplicate
336	1067	Effectiveness of Chemical Sanitizers against Salmonella Typhimurium in Nutrient Film Technique (NFT) Hydroponic Systems: Implications for Food Safety, Crop Quality, and Nutrient Content in Leafy Greens	Mensah, Abigail A.; Lewis Ivey, Melanie L.; Moodispaw, Margaret R.; Ilic, Sanja	2024	Foods	Salmonella enterica Typhimurium LT2 strain JSG626		Lettuce & Basil	R2x & Genovese	NFT Reservoir	45	Chemical	Yes	17	Zerotol (5%)	Log reduction	5.60 ± 0.00	0.45 ± 0.19	mean (log CFU/cm2)	10^6	CFU/cm2	No			mean (log CFU/cm2)	No				No						One time application	standard error	Log reduction	Preharvest	Production	Nutrient Film Technique (NFT)		Not reported	Research laboratory facility	Concentration one time after treatment	Yes		Treated control	Triplicate
337	1067	Effectiveness of Chemical Sanitizers against Salmonella Typhimurium in Nutrient Film Technique (NFT) Hydroponic Systems: Implications for Food Safety, Crop Quality, and Nutrient Content in Leafy Greens	Mensah, Abigail A.; Lewis Ivey, Melanie L.; Moodispaw, Margaret R.; Ilic, Sanja	2024	Foods	Salmonella enterica Typhimurium LT2 strain JSG626		Lettuce & Basil	R2x & Genovese	NFT Reservoir	46	Chemical	Yes	11	SaniDate 12.0 (100ppm)	Log reduction	5.60 ± 0.00	0.45 ± 0.19	mean (log CFU/cm2)	10^6	CFU/cm2	No			mean (log CFU/cm2)	No				No						One time application	standard error	Log reduction	Preharvest	Production	Nutrient Film Technique (NFT)		Not reported	Research laboratory facility	Concentration one time after treatment	Yes		Treated control	Triplicate
338	1067	Effectiveness of Chemical Sanitizers against Salmonella Typhimurium in Nutrient Film Technique (NFT) Hydroponic Systems: Implications for Food Safety, Crop Quality, and Nutrient Content in Leafy Greens	Mensah, Abigail A.; Lewis Ivey, Melanie L.; Moodispaw, Margaret R.; Ilic, Sanja	2024	Foods	Salmonella enterica Typhimurium LT2 strain JSG626		Lettuce & Basil	R2x & Genovese	NFT Reservoir	46	Chemical	Yes	11	SaniDate 12.0 (200ppm)	Log reduction	5.60 ± 0.00	0.45 ± 0.19	mean (log CFU/cm2)	10^6	CFU/cm2	No			mean (log CFU/cm2)	No				No						One time application	standard error	Log reduction	Preharvest	Production	Nutrient Film Technique (NFT)		Not reported	Research laboratory facility	Concentration one time after treatment	Yes		Treated control	Triplicate
339	1067	Effectiveness of Chemical Sanitizers against Salmonella Typhimurium in Nutrient Film Technique (NFT) Hydroponic Systems: Implications for Food Safety, Crop Quality, and Nutrient Content in Leafy Greens	Mensah, Abigail A.; Lewis Ivey, Melanie L.; Moodispaw, Margaret R.; Ilic, Sanja	2024	Foods	Salmonella enterica Typhimurium LT2 strain JSG626		Lettuce & Basil	R2x & Genovese	NFT Reservoir	47	Chemical	Yes	18	Virkon (1%)	Log reduction	5.60 ± 0.00	0.45 ± 0.19	mean (log CFU/cm2)	10^6	CFU/cm2	No			mean (log CFU/cm2)	No				No						One time application	standard error	Log reduction	Preharvest	Production	Nutrient Film Technique (NFT)		Not reported	Research laboratory facility	Concentration one time after treatment	Yes		Treated control	Triplicate
340	1067	Effectiveness of Chemical Sanitizers against Salmonella Typhimurium in Nutrient Film Technique (NFT) Hydroponic Systems: Implications for Food Safety, Crop Quality, and Nutrient Content in Leafy Greens	Mensah, Abigail A.; Lewis Ivey, Melanie L.; Moodispaw, Margaret R.; Ilic, Sanja	2024	Foods	Salmonella enterica Typhimurium LT2 strain JSG626		Lettuce & Basil	R2x & Genovese	NFT Reservoir	48	Chemical	Yes	19	KleenGrow (2%)	Log reduction	5.60 ± 0.00	0.45 ± 0.19	mean (log CFU/cm2)	10^6	CFU/cm2	No			mean (log CFU/cm2)	No				No						One time application	standard error	Log reduction	Preharvest	Production	Nutrient Film Technique (NFT)		Not reported	Research laboratory facility	Concentration one time after treatment	Yes		Treated control	Triplicate
341	1067	Effectiveness of Chemical Sanitizers against Salmonella Typhimurium in Nutrient Film Technique (NFT) Hydroponic Systems: Implications for Food Safety, Crop Quality, and Nutrient Content in Leafy Greens	Mensah, Abigail A.; Lewis Ivey, Melanie L.; Moodispaw, Margaret R.; Ilic, Sanja	2024	Foods	Salmonella enterica Typhimurium LT2 strain JSG626		Lettuce & Basil	R2x & Genovese	NFT Reservoir	49	Chemical	Yes	20	GreenShield (5%)	Log reduction	5.60 ± 0.00	0.45 ± 0.19	mean (log CFU/cm2)	10^6	CFU/cm2	No			mean (log CFU/cm2)	No				No						One time application	standard error	Log reduction	Preharvest	Production	Nutrient Film Technique (NFT)		Not reported	Research laboratory facility	Concentration one time after treatment	Yes		Treated control	Triplicate
342	1067	Effectiveness of Chemical Sanitizers against Salmonella Typhimurium in Nutrient Film Technique (NFT) Hydroponic Systems: Implications for Food Safety, Crop Quality, and Nutrient Content in Leafy Greens	Mensah, Abigail A.; Lewis Ivey, Melanie L.; Moodispaw, Margaret R.; Ilic, Sanja	2024	Foods	Salmonella enterica Typhimurium LT2 strain JSG626		Lettuce & Basil	R2x & Genovese	NFT Top cover	43	Chemical	Yes	1	Sodium hypochlorite (100ppm)	Log reduction	1.83 ± 0.43	0.62 ± 0.10	mean (log CFU/cm2)	10^6	CFU/cm2	No			mean (log CFU/cm2)	No				No						One time application	standard error	Log reduction	Preharvest	Production	Nutrient Film Technique (NFT)		Not reported	Research laboratory facility	Concentration one time after treatment	Yes		Treated control	Triplicate
343	1067	Effectiveness of Chemical Sanitizers against Salmonella Typhimurium in Nutrient Film Technique (NFT) Hydroponic Systems: Implications for Food Safety, Crop Quality, and Nutrient Content in Leafy Greens	Mensah, Abigail A.; Lewis Ivey, Melanie L.; Moodispaw, Margaret R.; Ilic, Sanja	2024	Foods	Salmonella enterica Typhimurium LT2 strain JSG626		Lettuce & Basil	R2x & Genovese	NFT Top cover	43	Chemical	Yes	1	Sodium hypochlorite (200ppm)	Log reduction	3.21 ± 0.4	0.62 ± 0.10	mean (log CFU/cm2)	10^6	CFU/cm2	No			mean (log CFU/cm2)	No				No						One time application	standard error	Log reduction	Preharvest	Production	Nutrient Film Technique (NFT)		Not reported	Research laboratory facility	Concentration one time after treatment	Yes		Treated control	Triplicate
344	1067	Effectiveness of Chemical Sanitizers against Salmonella Typhimurium in Nutrient Film Technique (NFT) Hydroponic Systems: Implications for Food Safety, Crop Quality, and Nutrient Content in Leafy Greens	Mensah, Abigail A.; Lewis Ivey, Melanie L.; Moodispaw, Margaret R.; Ilic, Sanja	2024	Foods	Salmonella enterica Typhimurium LT2 strain JSG626		Lettuce & Basil	R2x & Genovese	NFT Top cover	44	Chemical	Yes	8	Chlorine dioxide (10ppm)	Log reduction	1.35 ± 0.23	0.62 ± 0.10	mean (log CFU/cm2)	10^6	CFU/cm2	No			mean (log CFU/cm2)	No				No						One time application	standard error	Log reduction	Preharvest	Production	Nutrient Film Technique (NFT)		Not reported	Research laboratory facility	Concentration one time after treatment	Yes		Treated control	Triplicate
345	1067	Effectiveness of Chemical Sanitizers against Salmonella Typhimurium in Nutrient Film Technique (NFT) Hydroponic Systems: Implications for Food Safety, Crop Quality, and Nutrient Content in Leafy Greens	Mensah, Abigail A.; Lewis Ivey, Melanie L.; Moodispaw, Margaret R.; Ilic, Sanja	2024	Foods	Salmonella enterica Typhimurium LT2 strain JSG626		Lettuce & Basil	R2x & Genovese	NFT Top cover	44	Chemical	Yes	8	Chlorine dioxide (50ppm)	Log reduction	4.14 ± 0.40	0.62 ± 0.10	mean (log CFU/cm2)	10^6	CFU/cm2	No			mean (log CFU/cm2)	No				No						One time application	standard error	Log reduction	Preharvest	Production	Nutrient Film Technique (NFT)		Not reported	Research laboratory facility	Concentration one time after treatment	Yes		Treated control	Triplicate
346	1067	Effectiveness of Chemical Sanitizers against Salmonella Typhimurium in Nutrient Film Technique (NFT) Hydroponic Systems: Implications for Food Safety, Crop Quality, and Nutrient Content in Leafy Greens	Mensah, Abigail A.; Lewis Ivey, Melanie L.; Moodispaw, Margaret R.; Ilic, Sanja	2024	Foods	Salmonella enterica Typhimurium LT2 strain JSG626		Lettuce & Basil	R2x & Genovese	NFT Top cover	45	Chemical	Yes	17	Zerotol (5%)	Log reduction	5.18 ± 0.00	0.62 ± 0.10	mean (log CFU/cm2)	10^6	CFU/cm2	No			mean (log CFU/cm2)	No				No						One time application	standard error	Log reduction	Preharvest	Production	Nutrient Film Technique (NFT)		Not reported	Research laboratory facility	Concentration one time after treatment	Yes		Treated control	Triplicate
347	1067	Effectiveness of Chemical Sanitizers against Salmonella Typhimurium in Nutrient Film Technique (NFT) Hydroponic Systems: Implications for Food Safety, Crop Quality, and Nutrient Content in Leafy Greens	Mensah, Abigail A.; Lewis Ivey, Melanie L.; Moodispaw, Margaret R.; Ilic, Sanja	2024	Foods	Salmonella enterica Typhimurium LT2 strain JSG626		Lettuce & Basil	R2x & Genovese	NFT Top cover	46	Chemical	Yes	11	SaniDate 12.0 (100ppm)	Log reduction	5.18 ± 0.00	0.62 ± 0.10	mean (log CFU/cm2)	10^6	CFU/cm2	No			mean (log CFU/cm2)	No				No						One time application	standard error	Log reduction	Preharvest	Production	Nutrient Film Technique (NFT)		Not reported	Research laboratory facility	Concentration one time after treatment	Yes		Treated control	Triplicate
348	1067	Effectiveness of Chemical Sanitizers against Salmonella Typhimurium in Nutrient Film Technique (NFT) Hydroponic Systems: Implications for Food Safety, Crop Quality, and Nutrient Content in Leafy Greens	Mensah, Abigail A.; Lewis Ivey, Melanie L.; Moodispaw, Margaret R.; Ilic, Sanja	2024	Foods	Salmonella enterica Typhimurium LT2 strain JSG626		Lettuce & Basil	R2x & Genovese	NFT Top cover	46	Chemical	Yes	11	SaniDate 12.0 (200ppm)	Log reduction	5.18 ± 0.00	0.62 ± 0.10	mean (log CFU/cm2)	10^6	CFU/cm2	No			mean (log CFU/cm2)	No				No						One time application	standard error	Log reduction	Preharvest	Production	Nutrient Film Technique (NFT)		Not reported	Research laboratory facility	Concentration one time after treatment	Yes		Treated control	Triplicate
349	1067	Effectiveness of Chemical Sanitizers against Salmonella Typhimurium in Nutrient Film Technique (NFT) Hydroponic Systems: Implications for Food Safety, Crop Quality, and Nutrient Content in Leafy Greens	Mensah, Abigail A.; Lewis Ivey, Melanie L.; Moodispaw, Margaret R.; Ilic, Sanja	2024	Foods	Salmonella enterica Typhimurium LT2 strain JSG626		Lettuce & Basil	R2x & Genovese	NFT Top cover	47	Chemical	Yes	18	Virkon (1%)	Log reduction	5.18 ± 0.00	0.62 ± 0.10	mean (log CFU/cm2)	10^6	CFU/cm2	No			mean (log CFU/cm2)	No				No						One time application	standard error	Log reduction	Preharvest	Production	Nutrient Film Technique (NFT)		Not reported	Research laboratory facility	Concentration one time after treatment	Yes		Treated control	Triplicate
350	1067	Effectiveness of Chemical Sanitizers against Salmonella Typhimurium in Nutrient Film Technique (NFT) Hydroponic Systems: Implications for Food Safety, Crop Quality, and Nutrient Content in Leafy Greens	Mensah, Abigail A.; Lewis Ivey, Melanie L.; Moodispaw, Margaret R.; Ilic, Sanja	2024	Foods	Salmonella enterica Typhimurium LT2 strain JSG626		Lettuce & Basil	R2x & Genovese	NFT Top cover	48	Chemical	Yes	19	KleenGrow (2%)	Log reduction	5.18 ± 0.00	0.62 ± 0.10	mean (log CFU/cm2)	10^6	CFU/cm2	No			mean (log CFU/cm2)	No				No						One time application	standard error	Log reduction	Preharvest	Production	Nutrient Film Technique (NFT)		Not reported	Research laboratory facility	Concentration one time after treatment	Yes		Treated control	Triplicate
351	1067	Effectiveness of Chemical Sanitizers against Salmonella Typhimurium in Nutrient Film Technique (NFT) Hydroponic Systems: Implications for Food Safety, Crop Quality, and Nutrient Content in Leafy Greens	Mensah, Abigail A.; Lewis Ivey, Melanie L.; Moodispaw, Margaret R.; Ilic, Sanja	2024	Foods	Salmonella enterica Typhimurium LT2 strain JSG626		Lettuce & Basil	R2x & Genovese	NFT Top cover	49	Chemical	Yes	20	GreenShield (5%)	Log reduction	5.18 ± 0.00	0.62 ± 0.10	mean (log CFU/cm2)	10^6	CFU/cm2	No			mean (log CFU/cm2)	No				No						One time application	standard error	Log reduction	Preharvest	Production	Nutrient Film Technique (NFT)		Not reported	Research laboratory facility	Concentration one time after treatment	Yes		Treated control	Triplicate
352	1067	Effectiveness of Chemical Sanitizers against Salmonella Typhimurium in Nutrient Film Technique (NFT) Hydroponic Systems: Implications for Food Safety, Crop Quality, and Nutrient Content in Leafy Greens	Mensah, Abigail A.; Lewis Ivey, Melanie L.; Moodispaw, Margaret R.; Ilic, Sanja	2024	Foods	Salmonella enterica Typhimurium LT2 strain JSG626		Lettuce & Basil	R2x & Genovese	NFT Growing channel	43	Chemical	Yes	1	Sodium hypochlorite (100ppm)	Log reduction	0.68 ± 0.08	1.53 ± 0.27	mean (log CFU/cm2)	10^6	CFU/cm2	No			mean (log CFU/cm2)	No				No						One time application	standard error	Log reduction	Preharvest	Production	Nutrient Film Technique (NFT)		Not reported	Research laboratory facility	Concentration one time after treatment	Yes		Treated control	Triplicate
353	1067	Effectiveness of Chemical Sanitizers against Salmonella Typhimurium in Nutrient Film Technique (NFT) Hydroponic Systems: Implications for Food Safety, Crop Quality, and Nutrient Content in Leafy Greens	Mensah, Abigail A.; Lewis Ivey, Melanie L.; Moodispaw, Margaret R.; Ilic, Sanja	2024	Foods	Salmonella enterica Typhimurium LT2 strain JSG626		Lettuce & Basil	R2x & Genovese	NFT Growing channel	43	Chemical	Yes	1	Sodium hypochlorite (200ppm)	Log reduction	3.42 ± 0.19	1.53 ± 0.27	mean (log CFU/cm2)	10^6	CFU/cm2	No			mean (log CFU/cm2)	No				No						One time application	standard error	Log reduction	Preharvest	Production	Nutrient Film Technique (NFT)		Not reported	Research laboratory facility	Concentration one time after treatment	Yes		Treated control	Triplicate
354	1067	Effectiveness of Chemical Sanitizers against Salmonella Typhimurium in Nutrient Film Technique (NFT) Hydroponic Systems: Implications for Food Safety, Crop Quality, and Nutrient Content in Leafy Greens	Mensah, Abigail A.; Lewis Ivey, Melanie L.; Moodispaw, Margaret R.; Ilic, Sanja	2024	Foods	Salmonella enterica Typhimurium LT2 strain JSG626		Lettuce & Basil	R2x & Genovese	NFT Growing channel	44	Chemical	Yes	8	Chlorine dioxide (10ppm)	Log reduction	1.37 ± 0.51	1.53 ± 0.27	mean (log CFU/cm2)	10^6	CFU/cm2	No			mean (log CFU/cm2)	No				No						One time application	standard error	Log reduction	Preharvest	Production	Nutrient Film Technique (NFT)		Not reported	Research laboratory facility	Concentration one time after treatment	Yes		Treated control	Triplicate
355	1067	Effectiveness of Chemical Sanitizers against Salmonella Typhimurium in Nutrient Film Technique (NFT) Hydroponic Systems: Implications for Food Safety, Crop Quality, and Nutrient Content in Leafy Greens	Mensah, Abigail A.; Lewis Ivey, Melanie L.; Moodispaw, Margaret R.; Ilic, Sanja	2024	Foods	Salmonella enterica Typhimurium LT2 strain JSG626		Lettuce & Basil	R2x & Genovese	NFT Growing channel	44	Chemical	Yes	8	Chlorine dioxide (50ppm)	Log reduction	2.39 ± 0.29	1.53 ± 0.27	mean (log CFU/cm2)	10^6	CFU/cm2	No			mean (log CFU/cm2)	No				No						One time application	standard error	Log reduction	Preharvest	Production	Nutrient Film Technique (NFT)		Not reported	Research laboratory facility	Concentration one time after treatment	Yes		Treated control	Triplicate
356	1067	Effectiveness of Chemical Sanitizers against Salmonella Typhimurium in Nutrient Film Technique (NFT) Hydroponic Systems: Implications for Food Safety, Crop Quality, and Nutrient Content in Leafy Greens	Mensah, Abigail A.; Lewis Ivey, Melanie L.; Moodispaw, Margaret R.; Ilic, Sanja	2024	Foods	Salmonella enterica Typhimurium LT2 strain JSG626		Lettuce & Basil	R2x & Genovese	NFT Growing channel	45	Chemical	Yes	17	Zerotol (5%)	Log reduction	5.15 ± 0.00	1.53 ± 0.27	mean (log CFU/cm2)	10^6	CFU/cm2	No			mean (log CFU/cm2)	No				No						One time application	standard error	Log reduction	Preharvest	Production	Nutrient Film Technique (NFT)		Not reported	Research laboratory facility	Concentration one time after treatment	Yes		Treated control	Triplicate
357	1067	Effectiveness of Chemical Sanitizers against Salmonella Typhimurium in Nutrient Film Technique (NFT) Hydroponic Systems: Implications for Food Safety, Crop Quality, and Nutrient Content in Leafy Greens	Mensah, Abigail A.; Lewis Ivey, Melanie L.; Moodispaw, Margaret R.; Ilic, Sanja	2024	Foods	Salmonella enterica Typhimurium LT2 strain JSG626		Lettuce & Basil	R2x & Genovese	NFT Growing channel	46	Chemical	Yes	11	SaniDate 12.0 (100ppm)	Log reduction	4.49 ± 0.35	1.53 ± 0.27	mean (log CFU/cm2)	10^6	CFU/cm2	No			mean (log CFU/cm2)	No				No						One time application	standard error	Log reduction	Preharvest	Production	Nutrient Film Technique (NFT)		Not reported	Research laboratory facility	Concentration one time after treatment	Yes		Treated control	Triplicate
358	1067	Effectiveness of Chemical Sanitizers against Salmonella Typhimurium in Nutrient Film Technique (NFT) Hydroponic Systems: Implications for Food Safety, Crop Quality, and Nutrient Content in Leafy Greens	Mensah, Abigail A.; Lewis Ivey, Melanie L.; Moodispaw, Margaret R.; Ilic, Sanja	2024	Foods	Salmonella enterica Typhimurium LT2 strain JSG626		Lettuce & Basil	R2x & Genovese	NFT Growing channel	46	Chemical	Yes	11	SaniDate 12.0 (200ppm)	Log reduction	5.15 ± 0.00	1.53 ± 0.27	mean (log CFU/cm2)	10^6	CFU/cm2	No			mean (log CFU/cm2)	No				No						One time application	standard error	Log reduction	Preharvest	Production	Nutrient Film Technique (NFT)		Not reported	Research laboratory facility	Concentration one time after treatment	Yes		Treated control	Triplicate
359	1067	Effectiveness of Chemical Sanitizers against Salmonella Typhimurium in Nutrient Film Technique (NFT) Hydroponic Systems: Implications for Food Safety, Crop Quality, and Nutrient Content in Leafy Greens	Mensah, Abigail A.; Lewis Ivey, Melanie L.; Moodispaw, Margaret R.; Ilic, Sanja	2024	Foods	Salmonella enterica Typhimurium LT2 strain JSG626		Lettuce & Basil	R2x & Genovese	NFT Growing channel	47	Chemical	Yes	18	Virkon (1%)	Log reduction	5.15 ± 0.00	1.53 ± 0.27	mean (log CFU/cm2)	10^6	CFU/cm2	No			mean (log CFU/cm2)	No				No						One time application	standard error	Log reduction	Preharvest	Production	Nutrient Film Technique (NFT)		Not reported	Research laboratory facility	Concentration one time after treatment	Yes		Treated control	Triplicate
360	1067	Effectiveness of Chemical Sanitizers against Salmonella Typhimurium in Nutrient Film Technique (NFT) Hydroponic Systems: Implications for Food Safety, Crop Quality, and Nutrient Content in Leafy Greens	Mensah, Abigail A.; Lewis Ivey, Melanie L.; Moodispaw, Margaret R.; Ilic, Sanja	2024	Foods	Salmonella enterica Typhimurium LT2 strain JSG626		Lettuce & Basil	R2x & Genovese	NFT Growing channel	48	Chemical	Yes	19	KleenGrow (2%)	Log reduction	5.15 ± 0.00	1.53 ± 0.27	mean (log CFU/cm2)	10^6	CFU/cm2	No			mean (log CFU/cm2)	No				No						One time application	standard error	Log reduction	Preharvest	Production	Nutrient Film Technique (NFT)		Not reported	Research laboratory facility	Concentration one time after treatment	Yes		Treated control	Triplicate
361	1067	Effectiveness of Chemical Sanitizers against Salmonella Typhimurium in Nutrient Film Technique (NFT) Hydroponic Systems: Implications for Food Safety, Crop Quality, and Nutrient Content in Leafy Greens	Mensah, Abigail A.; Lewis Ivey, Melanie L.; Moodispaw, Margaret R.; Ilic, Sanja	2024	Foods	Salmonella enterica Typhimurium LT2 strain JSG626		Lettuce & Basil	R2x & Genovese	NFT Growing channel	49	Chemical	Yes	20	GreenShield (5%)	Log reduction	5.15 ± 0.00	1.53 ± 0.27	mean (log CFU/cm2)	10^6	CFU/cm2	No			mean (log CFU/cm2)	No				No						One time application	standard error	Log reduction	Preharvest	Production	Nutrient Film Technique (NFT)		Not reported	Research laboratory facility	Concentration one time after treatment	Yes		Treated control	Triplicate
362	1067	Effectiveness of Chemical Sanitizers against Salmonella Typhimurium in Nutrient Film Technique (NFT) Hydroponic Systems: Implications for Food Safety, Crop Quality, and Nutrient Content in Leafy Greens	Mensah, Abigail A.; Lewis Ivey, Melanie L.; Moodispaw, Margaret R.; Ilic, Sanja	2024	Foods	Salmonella enterica Typhimurium LT2 strain JSG626		Lettuce & Basil	R2x & Genovese	NFT Main drain line	43	Chemical	Yes	1	Sodium hypochlorite (100ppm)	Log reduction	0.86 ± 0.43	2.36 ± 0.60	mean (log CFU/cm2)	10^6	CFU/cm2	No			mean (log CFU/cm2)	No				No						One time application	standard error	Log reduction	Preharvest	Production	Nutrient Film Technique (NFT)		Not reported	Research laboratory facility	Concentration one time after treatment	Yes		Treated control	Triplicate
363	1067	Effectiveness of Chemical Sanitizers against Salmonella Typhimurium in Nutrient Film Technique (NFT) Hydroponic Systems: Implications for Food Safety, Crop Quality, and Nutrient Content in Leafy Greens	Mensah, Abigail A.; Lewis Ivey, Melanie L.; Moodispaw, Margaret R.; Ilic, Sanja	2024	Foods	Salmonella enterica Typhimurium LT2 strain JSG626		Lettuce & Basil	R2x & Genovese	NFT Main drain line	43	Chemical	Yes	1	Sodium hypochlorite (200ppm)	Log reduction	0.89 ± 0.07	2.36 ± 0.60	mean (log CFU/cm2)	10^6	CFU/cm2	No			mean (log CFU/cm2)	No				No						One time application	standard error	Log reduction	Preharvest	Production	Nutrient Film Technique (NFT)		Not reported	Research laboratory facility	Concentration one time after treatment	Yes		Treated control	Triplicate
364	1067	Effectiveness of Chemical Sanitizers against Salmonella Typhimurium in Nutrient Film Technique (NFT) Hydroponic Systems: Implications for Food Safety, Crop Quality, and Nutrient Content in Leafy Greens	Mensah, Abigail A.; Lewis Ivey, Melanie L.; Moodispaw, Margaret R.; Ilic, Sanja	2024	Foods	Salmonella enterica Typhimurium LT2 strain JSG626		Lettuce & Basil	R2x & Genovese	NFT Main drain line	44	Chemical	Yes	8	Chlorine dioxide (10ppm)	Log reduction	1.21 ± 0.21	2.36 ± 0.60	mean (log CFU/cm2)	10^6	CFU/cm2	No			mean (log CFU/cm2)	No				No						One time application	standard error	Log reduction	Preharvest	Production	Nutrient Film Technique (NFT)		Not reported	Research laboratory facility	Concentration one time after treatment	Yes		Treated control	Triplicate
365	1067	Effectiveness of Chemical Sanitizers against Salmonella Typhimurium in Nutrient Film Technique (NFT) Hydroponic Systems: Implications for Food Safety, Crop Quality, and Nutrient Content in Leafy Greens	Mensah, Abigail A.; Lewis Ivey, Melanie L.; Moodispaw, Margaret R.; Ilic, Sanja	2024	Foods	Salmonella enterica Typhimurium LT2 strain JSG626		Lettuce & Basil	R2x & Genovese	NFT Main drain line	44	Chemical	Yes	8	Chlorine dioxide (50ppm)	Log reduction	2.46 ± 0.06	2.36 ± 0.60	mean (log CFU/cm2)	10^6	CFU/cm2	No			mean (log CFU/cm2)	No				No						One time application	standard error	Log reduction	Preharvest	Production	Nutrient Film Technique (NFT)		Not reported	Research laboratory facility	Concentration one time after treatment	Yes		Treated control	Triplicate
366	1067	Effectiveness of Chemical Sanitizers against Salmonella Typhimurium in Nutrient Film Technique (NFT) Hydroponic Systems: Implications for Food Safety, Crop Quality, and Nutrient Content in Leafy Greens	Mensah, Abigail A.; Lewis Ivey, Melanie L.; Moodispaw, Margaret R.; Ilic, Sanja	2024	Foods	Salmonella enterica Typhimurium LT2 strain JSG626		Lettuce & Basil	R2x & Genovese	NFT Main drain line	45	Chemical	Yes	17	Zerotol (5%)	Log reduction	5.21 ± 0.00	2.36 ± 0.60	mean (log CFU/cm2)	10^6	CFU/cm2	No			mean (log CFU/cm2)	No				No						One time application	standard error	Log reduction	Preharvest	Production	Nutrient Film Technique (NFT)		Not reported	Research laboratory facility	Concentration one time after treatment	Yes		Treated control	Triplicate
367	1067	Effectiveness of Chemical Sanitizers against Salmonella Typhimurium in Nutrient Film Technique (NFT) Hydroponic Systems: Implications for Food Safety, Crop Quality, and Nutrient Content in Leafy Greens	Mensah, Abigail A.; Lewis Ivey, Melanie L.; Moodispaw, Margaret R.; Ilic, Sanja	2024	Foods	Salmonella enterica Typhimurium LT2 strain JSG626		Lettuce & Basil	R2x & Genovese	NFT Main drain line	46	Chemical	Yes	11	SaniDate 12.0 (100ppm)	Log reduction	4.24 ± 0.51	2.36 ± 0.60	mean (log CFU/cm2)	10^6	CFU/cm2	No			mean (log CFU/cm2)	No				No						One time application	standard error	Log reduction	Preharvest	Production	Nutrient Film Technique (NFT)		Not reported	Research laboratory facility	Concentration one time after treatment	Yes		Treated control	Triplicate
368	1067	Effectiveness of Chemical Sanitizers against Salmonella Typhimurium in Nutrient Film Technique (NFT) Hydroponic Systems: Implications for Food Safety, Crop Quality, and Nutrient Content in Leafy Greens	Mensah, Abigail A.; Lewis Ivey, Melanie L.; Moodispaw, Margaret R.; Ilic, Sanja	2024	Foods	Salmonella enterica Typhimurium LT2 strain JSG626		Lettuce & Basil	R2x & Genovese	NFT Main drain line	46	Chemical	Yes	11	SaniDate 12.0 (200ppm)	Log reduction	5.21 ± 0.00	2.36 ± 0.60	mean (log CFU/cm2)	10^6	CFU/cm2	No			mean (log CFU/cm2)	No				No						One time application	standard error	Log reduction	Preharvest	Production	Nutrient Film Technique (NFT)		Not reported	Research laboratory facility	Concentration one time after treatment	Yes		Treated control	Triplicate
369	1067	Effectiveness of Chemical Sanitizers against Salmonella Typhimurium in Nutrient Film Technique (NFT) Hydroponic Systems: Implications for Food Safety, Crop Quality, and Nutrient Content in Leafy Greens	Mensah, Abigail A.; Lewis Ivey, Melanie L.; Moodispaw, Margaret R.; Ilic, Sanja	2024	Foods	Salmonella enterica Typhimurium LT2 strain JSG626		Lettuce & Basil	R2x & Genovese	NFT Main drain line	47	Chemical	Yes	18	Virkon (1%)	Log reduction	5.21 ± 0.00	2.36 ± 0.60	mean (log CFU/cm2)	10^6	CFU/cm2	No			mean (log CFU/cm2)	No				No						One time application	standard error	Log reduction	Preharvest	Production	Nutrient Film Technique (NFT)		Not reported	Research laboratory facility	Concentration one time after treatment	Yes		Treated control	Triplicate
370	1067	Effectiveness of Chemical Sanitizers against Salmonella Typhimurium in Nutrient Film Technique (NFT) Hydroponic Systems: Implications for Food Safety, Crop Quality, and Nutrient Content in Leafy Greens	Mensah, Abigail A.; Lewis Ivey, Melanie L.; Moodispaw, Margaret R.; Ilic, Sanja	2024	Foods	Salmonella enterica Typhimurium LT2 strain JSG626		Lettuce & Basil	R2x & Genovese	NFT Main drain line	48	Chemical	Yes	19	KleenGrow (2%)	Log reduction	5.21 ± 0.00	2.36 ± 0.60	mean (log CFU/cm2)	10^6	CFU/cm2	No			mean (log CFU/cm2)	No				No						One time application	standard error	Log reduction	Preharvest	Production	Nutrient Film Technique (NFT)		Not reported	Research laboratory facility	Concentration one time after treatment	Yes		Treated control	Triplicate
371	1067	Effectiveness of Chemical Sanitizers against Salmonella Typhimurium in Nutrient Film Technique (NFT) Hydroponic Systems: Implications for Food Safety, Crop Quality, and Nutrient Content in Leafy Greens	Mensah, Abigail A.; Lewis Ivey, Melanie L.; Moodispaw, Margaret R.; Ilic, Sanja	2024	Foods	Salmonella enterica Typhimurium LT2 strain JSG626		Lettuce & Basil	R2x & Genovese	NFT Main drain line	49	Chemical	Yes	20	GreenShield (5%)	Log reduction	5.21 ± 0.00	2.36 ± 0.60	mean (log CFU/cm2)	10^6	CFU/cm2	No			mean (log CFU/cm2)	No				No						One time application	standard error	Log reduction	Preharvest	Production	Nutrient Film Technique (NFT)		Not reported	Research laboratory facility	Concentration one time after treatment	Yes		Treated control	Triplicate
372	1145	Characterization and genomic insight of surfactin-producing Bacillus velezensis and its biocontrol potential against pathogenic contamination in lettuce hydroponics	Husna,; Kim, B. E.; Won, M. H.; Jeong, M. I.; Oh, K. K.; Park, D. S.	2023	Environmental Science and Pollution Research	E. coli generic		Lettuce	Romaine	Nutrient solution	50	Chemical	Yes	21	Citric acid (1.5mM)	Concentration	0 ± 0.00	3.3 ± 0.10	mean (log CFU/ml)	5.5 ± 0.10	mean (log CFU/ml)	No			mean (log CFU/ml)	No				No			14days			One time application	standard deviation	Concentration	Preharvest	Production	Hydroponic type not specified	Tank	Not reported	Research laboratory facility	Concentration overtime	Yes		Non-treated control	Triplicate
373	1145	Characterization and genomic insight of surfactin-producing Bacillus velezensis and its biocontrol potential against pathogenic contamination in lettuce hydroponics	Husna,; Kim, B. E.; Won, M. H.; Jeong, M. I.; Oh, K. K.; Park, D. S.	2023	Environmental Science and Pollution Research	E. coli generic		Lettuce	Romaine	Nutrient solution	50	Chemical	Yes	21	Citric acid (2.5mM)	Concentration	0 ± 0.00	3.3 ± 0.10	mean (log CFU/ml)	4.8 ± 0.1		No			mean (log CFU/ml)	No				No			14days			One time application	standard deviation	Concentration	Preharvest	Production	Hydroponic type not specified	Tank	Not reported	Research laboratory facility	Concentration overtime	Yes		Non-treated control	Triplicate
374	1145	Characterization and genomic insight of surfactin-producing Bacillus velezensis and its biocontrol potential against pathogenic contamination in lettuce hydroponics	Husna,; Kim, B. E.; Won, M. H.; Jeong, M. I.; Oh, K. K.; Park, D. S.	2023	Environmental Science and Pollution Research	E. coli generic		Lettuce	Romaine	Root	50	Chemical	Yes	21	Citric acid (1.5mM)	Concentration	0 ± 0.00	0 ± 0.00	mean (log CFU/g)			No			mean (log CFU/g)	No				No			14days			One time application	standard deviation	Concentration	Preharvest	Production	Hydroponic type not specified	Tank	Not reported	Research laboratory facility	Concentration overtime	Yes		Non-treated control	Triplicate
375	1145	Characterization and genomic insight of surfactin-producing Bacillus velezensis and its biocontrol potential against pathogenic contamination in lettuce hydroponics	Husna,; Kim, B. E.; Won, M. H.; Jeong, M. I.; Oh, K. K.; Park, D. S.	2023	Environmental Science and Pollution Research	E. coli generic		Lettuce	Romaine	Root	50	Chemical	Yes	21	Citric acid (2.5mM)	Concentration	0 ± 0.00	0 ± 0.00	mean (log CFU/g)			No			mean (log CFU/g)	No				No			14days			One time application	standard deviation	Concentration	Preharvest	Production	Hydroponic type not specified	Tank	Not reported	Research laboratory facility	Concentration overtime	Yes		Non-treated control	Triplicate
376	1145	Characterization and genomic insight of surfactin-producing Bacillus velezensis and its biocontrol potential against pathogenic contamination in lettuce hydroponics	Husna,; Kim, B. E.; Won, M. H.; Jeong, M. I.; Oh, K. K.; Park, D. S.	2023	Environmental Science and Pollution Research	E. coli generic		Lettuce	Romaine	Edible leaves/fruit	50	Chemical	Yes	21	Citric acid (1.5mM)	Concentration	0 ± 0.00	3.2 ± 0.10	mean (log CFU/g)			No			mean (log CFU/g)	No				No			14days			One time application	standard deviation	Concentration	Preharvest	Production	Hydroponic type not specified	Tank	Not reported	Research laboratory facility	Concentration overtime	Yes		Non-treated control	Triplicate
377	1145	Characterization and genomic insight of surfactin-producing Bacillus velezensis and its biocontrol potential against pathogenic contamination in lettuce hydroponics	Husna,; Kim, B. E.; Won, M. H.; Jeong, M. I.; Oh, K. K.; Park, D. S.	2023	Environmental Science and Pollution Research	E. coli generic		Lettuce	Romaine	Edible leaves/fruit	50	Chemical	Yes	21	Citric acid (2.5mM)	Concentration	0 ± 0.00	3.2 ± 0.10	mean (log CFU/g)			No			mean (log CFU/g)	No				No			14days			One time application	standard deviation	Concentration	Preharvest	Production	Hydroponic type not specified	Tank	Not reported	Research laboratory facility	Concentration overtime	Yes		Non-treated control	Triplicate
378	1145	Characterization and genomic insight of surfactin-producing Bacillus velezensis and its biocontrol potential against pathogenic contamination in lettuce hydroponics	Husna,; Kim, B. E.; Won, M. H.; Jeong, M. I.; Oh, K. K.; Park, D. S.	2023	Environmental Science and Pollution Research	E. coli generic		Lettuce	Romaine	Nutrient solution	51	Biological	No	b		Concentration		3.3 ± 0.10	mean (log CFU/ml)	5.6 ± 0.10	mean (log CFU/ml)	No			mean (log CFU/ml)	Yes		Streptomyces sp. KACC 21110	2.3 ± 0.10	No			14days			One time application	standard deviation	Concentration	Preharvest	Production	Hydroponic type not specified	Tank	Not reported	Research laboratory facility	Concentration overtime	Yes		Non-treated control	Triplicate
380	1145	Characterization and genomic insight of surfactin-producing Bacillus velezensis and its biocontrol potential against pathogenic contamination in lettuce hydroponics	Husna,; Kim, B. E.; Won, M. H.; Jeong, M. I.; Oh, K. K.; Park, D. S.	2023	Environmental Science and Pollution Research	E. coli generic		Lettuce	Romaine	Root internal	51	Biological	No	b		Concentration		0 ± 0.00	mean (log CFU/g)			No			mean (log CFU/g)	Yes		Streptomyces sp. KACC 21110	1.6 ± 0.10	No			14days			One time application	standard deviation	Concentration	Preharvest	Production	Hydroponic type not specified	Tank	Not reported	Research laboratory facility	Concentration overtime	Yes		Non-treated control	Triplicate
382	1145	Characterization and genomic insight of surfactin-producing Bacillus velezensis and its biocontrol potential against pathogenic contamination in lettuce hydroponics	Husna,; Kim, B. E.; Won, M. H.; Jeong, M. I.; Oh, K. K.; Park, D. S.	2023	Environmental Science and Pollution Research	E. coli generic		Lettuce	Romaine	Edible leaves/fruit internal	51	Biological	No	b		Concentration		3.2 ± 0.10	mean (log CFU/g)			No			mean (log CFU/g)	Yes		Streptomyces sp. KACC 21110	2.6 ± 0.10	No			14days			One time application	standard deviation	Concentration	Preharvest	Production	Hydroponic type not specified	Tank	Not reported	Research laboratory facility	Concentration overtime	Yes		Non-treated control	Triplicate
384	1145	Characterization and genomic insight of surfactin-producing Bacillus velezensis and its biocontrol potential against pathogenic contamination in lettuce hydroponics	Husna,; Kim, B. E.; Won, M. H.; Jeong, M. I.; Oh, K. K.; Park, D. S.	2023	Environmental Science and Pollution Research	E. coli generic		Lettuce	Romaine	Nutrient solution	52	Biological	No	b		Concentration		3.3 ± 0.10	mean (log CFU/ml)	5.8 ± 0.10	mean (log CFU/ml)	No			mean (log CFU/ml)	Yes		Bacillus velezensis KACC 14540	0 ± 0.00	No			14days			One time application	standard deviation	Concentration	Preharvest	Production	Hydroponic type not specified	Tank	Not reported	Research laboratory facility	Concentration overtime	Yes		Non-treated control	Triplicate
386	1145	Characterization and genomic insight of surfactin-producing Bacillus velezensis and its biocontrol potential against pathogenic contamination in lettuce hydroponics	Husna,; Kim, B. E.; Won, M. H.; Jeong, M. I.; Oh, K. K.; Park, D. S.	2023	Environmental Science and Pollution Research	E. coli generic		Lettuce	Romaine	Root internal	52	Biological	No	b		Concentration		0 ± 0.00	mean (log CFU/g)			No			mean (log CFU/g)	Yes		Bacillus velezensis KACC 14540	0 ± 0.00	No			14days			One time application	standard deviation	Concentration	Preharvest	Production	Hydroponic type not specified	Tank	Not reported	Research laboratory facility	Concentration overtime	Yes		Non-treated control	Triplicate
388	1145	Characterization and genomic insight of surfactin-producing Bacillus velezensis and its biocontrol potential against pathogenic contamination in lettuce hydroponics	Husna,; Kim, B. E.; Won, M. H.; Jeong, M. I.; Oh, K. K.; Park, D. S.	2023	Environmental Science and Pollution Research	E. coli generic		Lettuce	Romaine	Edible leaves/fruit internal	52	Biological	No	b		Concentration		3.2 ± 0.10	mean (log CFU/g)			No			mean (log CFU/g)	Yes		Bacillus velezensis KACC 14540	1.8 ± 0.10	No			14days			One time application	standard deviation	Concentration	Preharvest	Production	Hydroponic type not specified	Tank	Not reported	Research laboratory facility	Concentration overtime	Yes		Non-treated control	Triplicate
390	1145	Characterization and genomic insight of surfactin-producing Bacillus velezensis and its biocontrol potential against pathogenic contamination in lettuce hydroponics	Husna,; Kim, B. E.; Won, M. H.; Jeong, M. I.; Oh, K. K.; Park, D. S.	2023	Environmental Science and Pollution Research	E. coli generic		Lettuce	Romaine	Nutrient solution	52	Biological	No	b		Concentration		3.3 ± 0.10	mean (log CFU/ml)	5.9 ± 0.10	mean (log CFU/ml)	No			mean (log CFU/ml)	Yes		Bacillus velezensis KACC 14542	0 ± 0.0	No			14days			One time application	standard deviation	Concentration	Preharvest	Production	Hydroponic type not specified	Tank	Not reported	Research laboratory facility	Concentration overtime	Yes		Non-treated control	Triplicate
391	1145	Characterization and genomic insight of surfactin-producing Bacillus velezensis and its biocontrol potential against pathogenic contamination in lettuce hydroponics	Husna,; Kim, B. E.; Won, M. H.; Jeong, M. I.; Oh, K. K.; Park, D. S.	2023	Environmental Science and Pollution Research	E. coli generic		Lettuce	Romaine	Root internal	52	Biological	No	b		Concentration		0 ± 0.00	mean (log CFU/g)			No			mean (log CFU/g)	Yes		Bacillus velezensis KACC 14542	0 ± 0.0	No			14days			One time application	standard deviation	Concentration	Preharvest	Production	Hydroponic type not specified	Tank	Not reported	Research laboratory facility	Concentration overtime	Yes		Non-treated control	Triplicate
392	1145	Characterization and genomic insight of surfactin-producing Bacillus velezensis and its biocontrol potential against pathogenic contamination in lettuce hydroponics	Husna,; Kim, B. E.; Won, M. H.; Jeong, M. I.; Oh, K. K.; Park, D. S.	2023	Environmental Science and Pollution Research	E. coli generic		Lettuce	Romaine	Edible leaves/fruit internal	52	Biological	No	b		Concentration		3.2 ± 0.10	mean (log CFU/g)			No			mean (log CFU/g)	Yes		Bacillus velezensis KACC 14542	2.1 ± 0.10	No			14days			One time application	standard deviation	Concentration	Preharvest	Production	Hydroponic type not specified	Tank	Not reported	Research laboratory facility	Concentration overtime	Yes		Non-treated control	Triplicate
393	1145	Characterization and genomic insight of surfactin-producing Bacillus velezensis and its biocontrol potential against pathogenic contamination in lettuce hydroponics	Husna,; Kim, B. E.; Won, M. H.; Jeong, M. I.; Oh, K. K.; Park, D. S.	2023	Environmental Science and Pollution Research	E. coli generic		Lettuce	Romaine	Nutrient solution	53	Biological	No	b		Concentration		3.3 ± 0.10	mean (log CFU/ml)	5.9 ± 0.10	mean (log CFU/ml)	No			mean (log CFU/ml)	Yes		PGPR Mix (Streptomyces sp. KACC 21110, Bacillus velezensis KACC 14540 & 14542)	2.1 ± 0.10	No			14days			One time application	standard deviation	Concentration	Preharvest	Production	Hydroponic type not specified	Tank	Not reported	Research laboratory facility	Concentration overtime	Yes		Non-treated control	Triplicate
394	1145	Characterization and genomic insight of surfactin-producing Bacillus velezensis and its biocontrol potential against pathogenic contamination in lettuce hydroponics	Husna,; Kim, B. E.; Won, M. H.; Jeong, M. I.; Oh, K. K.; Park, D. S.	2023	Environmental Science and Pollution Research	E. coli generic		Lettuce	Romaine	Root internal	53	Biological	No	b		Concentration		0 ± 0.00	mean (log CFU/g)			No			mean (log CFU/g)	Yes		PGPR Mix (Streptomyces sp. KACC 21110, Bacillus velezensis KACC 14540 & 14542)	1.1 ± 0.10	No			14days			One time application	standard deviation	Concentration	Preharvest	Production	Hydroponic type not specified	Tank	Not reported	Research laboratory facility	Concentration overtime	Yes		Non-treated control	Triplicate
395	1145	Characterization and genomic insight of surfactin-producing Bacillus velezensis and its biocontrol potential against pathogenic contamination in lettuce hydroponics	Husna,; Kim, B. E.; Won, M. H.; Jeong, M. I.; Oh, K. K.; Park, D. S.	2023	Environmental Science and Pollution Research	E. coli generic		Lettuce	Romaine	Edible leaves/fruit internal	53	Biological	No	b		Concentration		3.2 ± 0.10	mean (log CFU/g)			No			mean (log CFU/g)	Yes		PGPR Mix (Streptomyces sp. KACC 21110, Bacillus velezensis KACC 14540 & 14542)	1.9 ± 0.10	No			14days			One time application	standard deviation	Concentration	Preharvest	Production	Hydroponic type not specified	Tank	Not reported	Research laboratory facility	Concentration overtime	Yes		Non-treated control	Triplicate
396	887	Intermittent root flushing with ozonated water promotes growth of Japanese mustard spinach (Brassica rapa var. perviridis) grown in a nutrient film technique hydroponic culture-preliminary results	Ishii, Masahisa; Lam, Vu Phong; Fujiwara, Kazuhiro; Park, Jong Seok	2022	Ozone Science & Engineering	Coliforms		Spinach	Japanese mustard	Nutrient solution	54	Chemical	Yes	7	Ozone (5.8mg/L)	Concentration	2.5	2.8	mean (log CFU/ml)	NA	NA	No			mean (log CFU/ml)	No				No			1hour/week/3weeks	15 ± 1-23 ± 1	67 ± 10 - 77 ± 10	In-line intervention (consistent injection or exposure)	standard error	Concentration	Preharvest	Production	Nutrient Film Technique (NFT)		Glass/polycarbonate greenhouse	Research greenhouse facility	Concentration overtime	No	Extrapolated	Non-treated control	Triplicate
397	887	Intermittent root flushing with ozonated water promotes growth of Japanese mustard spinach (Brassica rapa var. perviridis) grown in a nutrient film technique hydroponic culture-preliminary results	Ishii, Masahisa; Lam, Vu Phong; Fujiwara, Kazuhiro; Park, Jong Seok	2022	Ozone Science & Engineering	Coliforms		Spinach	Japanese mustard	Edible leaves/fruit	54	Chemical	Yes	7	Ozone (5.8mg/L)	Concentration	3.5	3.9	mean (log CFU/ml)	NA	NA	No			mean (log CFU/ml)	No				No			1hour/week/3weeks	15 ± 1-23 ± 1	67 ± 10 - 77 ± 10	In-line intervention (consistent injection or exposure)	standard error	Concentration	Preharvest	Production	Nutrient Film Technique (NFT)		Glass/polycarbonate greenhouse	Research greenhouse facility	Concentration overtime	No	Extrapolated	Non-treated control	Triplicate
398	887	Intermittent root flushing with ozonated water promotes growth of Japanese mustard spinach (Brassica rapa var. perviridis) grown in a nutrient film technique hydroponic culture-preliminary results	Ishii, Masahisa; Lam, Vu Phong; Fujiwara, Kazuhiro; Park, Jong Seok	2022	Ozone Science & Engineering	TAC		Spinach	Japanese mustard	Nutrient solution	54	Chemical	Yes	7	Ozone (5.8mg/L)	Concentration	4.8	5.2	mean (log CFU/ml)	NA	NA	No			mean (log CFU/ml)	No				No			1hour/week/3weeks	15 ± 1-23 ± 1	67 ± 10 - 77 ± 10	In-line intervention (consistent injection or exposure)	standard error	Concentration	Preharvest	Production	Nutrient Film Technique (NFT)		Glass/polycarbonate greenhouse	Research greenhouse facility	Concentration overtime	No	Extrapolated	Non-treated control	Triplicate
399	887	Intermittent root flushing with ozonated water promotes growth of Japanese mustard spinach (Brassica rapa var. perviridis) grown in a nutrient film technique hydroponic culture-preliminary results	Ishii, Masahisa; Lam, Vu Phong; Fujiwara, Kazuhiro; Park, Jong Seok	2022	Ozone Science & Engineering	TAC		Spinach	Japanese mustard	Edible leaves/fruit	54	Chemical	Yes	7	Ozone (5.8mg/L)	Concentration	4	5	mean (log CFU/ml)	NA	NA	No			mean (log CFU/ml)	No				No			1hour/week/3weeks	15 ± 1-23 ± 1	67 ± 10 - 77 ± 10	In-line intervention (consistent injection or exposure)	standard error	Concentration	Preharvest	Production	Nutrient Film Technique (NFT)		Glass/polycarbonate greenhouse	Research greenhouse facility	Concentration overtime	No	Extrapolated	Non-treated control	Triplicate
400	795	Antimicrobial Mitigation via Saponin Intervention on Escherichia coli and Growth and Development of Hydroponic Lettuce	Eylands, Nathan J.; Evans, M. R.; Shaw, Angela M.	2021	HortTechnology	E. coli surrogate cockatail (P4, P13, P68)		Lettuce	Rex	Nurient solution	55	Chemical	Yes	22	Saponin (12.5 ug/ml)	Concentration	2.32	0.89	mean (log CFU/ml)	4	log CFU/ml	No			mean (log CFU/ml)	No	No	No	No	No			840hours	18-21		One time application	NA	Concentration	Preharvest	Production	Nutrient Film Technique (NFT)		Not reported	Research greenhouse facility	Concentration overtime	Yes		Non-treated control	Triplicate
401	795	Antimicrobial Mitigation via Saponin Intervention on Escherichia coli and Growth and Development of Hydroponic Lettuce	Eylands, Nathan J.; Evans, M. R.; Shaw, Angela M.	2022	HortTechnology	E. coli surrogate cockatail (P4, P13, P68)		Lettuce	Rex	Nurient solution	55	Chemical	Yes	22	Saponin (25 ug/ml)	Concentration	2.15		mean (log CFU/ml)			No			mean (log CFU/ml)	No				No			840hours	18-21		One time application	NA	Concentration	Preharvest	Production	Nutrient Film Technique (NFT)		Not reported	Research greenhouse facility	Concentration overtime	Yes		Non-treated control	Triplicate
402	795	Antimicrobial Mitigation via Saponin Intervention on Escherichia coli and Growth and Development of Hydroponic Lettuce	Eylands, Nathan J.; Evans, M. R.; Shaw, Angela M.	2023	HortTechnology	E. coli surrogate cockatail (P4, P13, P68)		Lettuce	Rex	Nurient solution	55	Chemical	Yes	22	Saponin (50 ug/ml)	Concentration	3.21		mean (log CFU/ml)			No			mean (log CFU/ml)	No	No	No	No	No			840hours	18-21		One time application	NA	Concentration	Preharvest	Production	Nutrient Film Technique (NFT)		Not reported	Research greenhouse facility	Concentration overtime	Yes		Non-treated control	Triplicate
403	795	Antimicrobial Mitigation via Saponin Intervention on Escherichia coli and Growth and Development of Hydroponic Lettuce	Eylands, Nathan J.; Evans, M. R.; Shaw, Angela M.	2024	HortTechnology	E. coli surrogate cockatail (P4, P13, P68)		Lettuce	Rex	Nurient solution	55	Chemical	Yes	22	Saponin (100 ug/ml)	Concentration	4.61		mean (log CFU/ml)			No			mean (log CFU/ml)	No				No			840hours	18-21		One time application	NA	Concentration	Preharvest	Production	Nutrient Film Technique (NFT)		Not reported	Research greenhouse facility	Concentration overtime	Yes		Non-treated control	Triplicate
[truncated: 7 more columns]
